# Supplementary material for: Extending the coherence of spin defects in hBN enables advanced qubit control and quantum sensing
Source: Nat Commun. 2023 Aug 22;14:5089. doi: 10.1038/s41467-023-40473-w (PMC10444786; doi:10.1038/s41467-023-40473-w)
Supplement: Supplementary file 3 — Source Data [file 41467_2023_40473_MOESM3_ESM.zip]

Archive with 42 entries (41 files):
- DATA/
- __MACOSX/._DATA
- DATA/Fig3c_ XY8-3.txt
- DATA/Fig3f SL_1us.txt
- DATA/Fig2a_N600.txt
- __MACOSX/DATA/._Fig2a_N600.txt
- DATA/Fig3h.txt
- __MACOSX/DATA/._Fig3h.txt
- DATA/Fig2a_N300.txt
- __MACOSX/DATA/._Fig2a_N300.txt
- DATA/Fig3i.txt
- __MACOSX/DATA/._Fig3i.txt
- DATA/Fig1e.txt
- __MACOSX/DATA/._Fig1e.txt
- DATA/Fig1f.txt
- __MACOSX/DATA/._Fig1f.txt
- DATA/Fig1g.txt
- DATA/Fig3c_XY8-4.txt
- DATA/Fig3b.txt
- __MACOSX/DATA/._Fig3b.txt
- DATA/Fig3f SL_0.1us.txt
- DATA/Fig3f  SL_3us.txt
- DATA/Fig1h.txt
- DATA/Fig3c_XY8-2.txt
- DATA/Fig2a_N64.txt
- __MACOSX/DATA/._Fig2a_N64.txt
- DATA/Fig2a_N1000.txt
- __MACOSX/DATA/._Fig2a_N1000.txt
- DATA/Fig3e.txt
- DATA/Fig3c_XY8-1.txt
- DATA/Fig3f SL_0.5us.txt
- DATA/Fig2b.txt
- __MACOSX/DATA/._Fig2b.txt
- DATA/Fig2a_N16.txt
- __MACOSX/DATA/._Fig2a_N16.txt
- DATA/Fig2a_N4.txt
- __MACOSX/DATA/._Fig2a_N4.txt
- DATA/Fig2a_N800.txt
- __MACOSX/DATA/._Fig2a_N800.txt
- DATA/Fig2a_N1.txt
- __MACOSX/DATA/._Fig2a_N1.txt
- DATA/Fig3f  SL_6us.txt
