# Supplementary material for: Extending the coherence of spin defects in hBN enables advanced qubit control and quantum sensing
Source: Nat Commun. 2023 Aug 22;14:5089. doi: 10.1038/s41467-023-40473-w (PMC10444786; doi:10.1038/s41467-023-40473-w)
Supplement: Supplementary file 3 — Source Data [file 41467_2023_40473_MOESM3_ESM.zip › DATA/Fig3c_ XY8-3.txt]

tau	Contrast OFF	ContrastNOrm OFF	Norm ON-Norm OFF	Contrast ON 16MHz	Contrast ON Norm 16MHz
8.0E-9	0.00588671845242938	1.01525242649678	-0.00251942573697983	0.00458515295963176	1.0127330007598
8.4E-9	0.00448727172267382	1.01251546476622	-0.001307613236990024	0.00381749391189455	1.01120785152923
8.8E-9	0.00451041705484378	1.01259068711553	-6.660328979899433E-4	0.00425349857044409	1.01192465421754
9.2E-9	0.00342187711347305	1.01025796606537	-3.063433908201407E-4	0.00320413574420089	1.00995162267455
9.6E-9	0.00276343565105306	1.00889113186057	-2.681799054899958E-4	0.00254075417983651	1.00862295195508
1.0E-8	0.00247871847696575	1.00836417833506	-3.1989059407000475E-4	0.00227763031106202	1.00804428774099
1.04E-8	0.00144579873724586	1.00637226617654	-2.3936208315000762E-4	0.00138419417001483	1.00613290409339
1.08E-8	9.21881768698495E-4	1.00537994925726	-3.516831216598959E-4	8.57489397816717E-4	1.0050282661356
1.12E-8	4.11743682966204E-4	1.00434543113752	-6.191777750985672E-5	4.40607013944088E-4	1.00428351336001
1.16E-8	5.60397883398164E-4	1.00443169618831	-2.2220750349966067E-5	4.41785803158784E-4	1.00440947543796
1.2E-8	3.51531742890581E-4	1.00424537477401	-1.8811053110079357E-5	4.17175040750968E-4	1.0042265637209
1.24E-8	3.17595390438123E-4	1.00408487454724	8.364963933016334E-5	3.60111579936305E-4	1.00416852418657
1.28E-8	5.38900385618031E-4	1.0045735113998	-5.145349583002279E-5	5.56310381658583E-4	1.00452205790397
1.32E-8	7.51540227148612E-4	1.00479323334172	-1.1183289827010334E-4	6.55109475507884E-4	1.00468140044345
1.36E-8	-0.00250521634486864	1.00495837345797	-4.965909034899685E-4	5.99140283157767E-4	1.00446178255448
1.4E-8	0.00151819013172438	1.00509095720292	-3.185801384901765E-4	6.42070502169617E-4	1.00477237706443
1.44E-8	9.11116865960811E-4	1.00523338551526	-8.132912758007649E-5	7.6815200757015E-4	1.00515205638768
1.48E-8	0.00100443897136115	1.00541250130622	-9.48675013110023E-4	5.42904684813931E-4	1.00446382629311
1.52E-8	8.5025819773886E-4	1.00500074875223	-9.916934639602193E-4	1.27526707612189E-4	1.00400905528827
1.56E-8	9.46685484498067E-4	1.00526274997588	-0.0010783236782399008	3.45033283900132E-4	1.00418442629764
1.6E-8	7.82764513096004E-4	1.00501572923787	-0.001092124762890112	2.42525871084252E-4	1.00392360447498
1.64E-8	5.33719565635237E-4	1.00448563826871	-6.376404652699286E-4	1.28410512399245E-4	1.00384799780344
1.68E-8	4.84639428496601E-4	1.0043837297357	-1.1548626959845265E-5	4.46731216577622E-4	1.00437218110874
1.72E-8	4.75964791553848E-4	1.00453135117976	-3.1563600616002496E-4	3.47090382553035E-4	1.0042157151736
1.76E-8	3.78832055024335E-4	1.00415477653751	-2.1757569633007456E-4	2.30394287765602E-4	1.00393720084118
1.8E-8	4.50211864521018E-4	1.00438938773192	-2.1436709350020067E-4	3.63248153021311E-4	1.00417502063842
1.84E-8	2.01762939582174E-4	1.00425517265602	-1.681176368200088E-4	3.71101894989267E-4	1.0040870550192
1.88E-8	3.29247558978574E-4	1.00407526380722	-1.1588066451984069E-4	2.64449702013596E-4	1.0039593831427
1.92E-8	3.09629265127696E-4	1.00410932825484	-1.8182731286997544E-4	2.45175382040253E-4	1.00392750094197
1.96E-8	2.36907467352279E-4	1.00401762671525	-1.8753189622011668E-4	2.30881489350802E-4	1.00383009481903
2.0E-8	2.47941786996949E-4	1.00389206935955	-3.853168670131524E-6	1.99553912796428E-4	1.00388821619088
2.04E-8	2.33499107942493E-4	1.00368725451001	1.464181077199811E-4	1.41591420937833E-4	1.00383367261773
2.08E-8	1.59537977063148E-4	1.00360630491939	1.796937028299972E-4	1.97745771139635E-4	1.00378599862222
2.12E-8	1.33036836437655E-4	1.00374621790956	-4.2725099949958434E-5	1.81281026028123E-4	1.00370349280961
2.16E-8	1.8922536213226E-4	1.00362992600569	1.3699391554999885E-4	1.40860727234482E-4	1.00376691992124
2.2E-8	1.66803687796281E-4	1.00375351394964	-1.1003189538016933E-4	2.71410493248744E-4	1.00364348205426
2.2E-8	1.97482342979374E-4	1.00366788749606	3.777761693002368E-5	1.95793923291455E-4	1.00370566511299
2.28E-8	1.41618426103607E-4	1.00369484753771	-9.469251975002813E-5	1.24711042355267E-4	1.00360015501796
2.28E-8	1.51354505081464E-4	1.00368327858643	-8.21252485700974E-5	1.06043222084964E-4	1.00360115333786
2.36E-8	1.97296334224407E-4	1.0036508569472	1.5767256380083694E-5	1.50044023570444E-4	1.00366662420358
2.4E-8	1.82439262609903E-4	1.00368274086626	-1.8958600803009595E-4	1.27385135388852E-4	1.00349315485823
