# Supplementary material for: Extending the coherence of spin defects in hBN enables advanced qubit control and quantum sensing
Source: Nat Commun. 2023 Aug 22;14:5089. doi: 10.1038/s41467-023-40473-w (PMC10444786; doi:10.1038/s41467-023-40473-w)
Supplement: Supplementary file 3 — Source Data [file 41467_2023_40473_MOESM3_ESM.zip › DATA/Fig3f SL_1us.txt]

Omega (MHz)	RF OFF	RF ON 16MHz	RF ON-RF OFF
0.81	0.00112771214730505	0.00115304575863541	2.5333611330360028E-5
2.36	0.00137513629732931	0.00131271268065472	-6.24236166745899E-5
3.8	0.00167710808524474	0.00167103813156032	-6.0699536844198865E-6
5.15	0.00196575584231191	0.00188419344591572	-8.156239639618983E-5
6.4	0.00226502655619846	0.00207182522128508	-1.9320133491338006E-4
7.57	0.00253605046114578	0.00232402265766173	-2.1202780348405018E-4
8.66	0.00286591720484289	0.00255659089383352	-3.093263110093701E-4
9.67	0.00312735267190334	0.00268750248405198	-4.398501878513602E-4
10.6	0.00346853871689766	0.00293139075600283	-5.371479608948298E-4
11.5	0.00371479390458686	0.00296358589892555	-7.512080056613101E-4
12.3	0.0040403678240316	0.00305432389906879	-9.860439249628102E-4
13.1	0.00434053586415756	0.00303222790732979	-0.00130830795682777
13.8	0.00467673202487281	0.00310261601347385	-0.0015741160113989599
14.5	0.00484064929253051	0.00309328555735933	-0.00174736373517118
15.1	0.00521717584375501	0.00311818885672629	-0.00209898698702872
15.7	0.00554204342946059	0.00339726411868174	-0.0021447793107788504
16.3	0.00574709694671988	0.0036110219248947	-0.0021360750218251796
16.9	0.00599331255963363	0.00407215701423441	-0.0019211555453992196
17.5	0.00630349313993838	0.00453044252611209	-0.0017730506138262901
18.0	0.0065412689273576	0.00511976271484318	-0.0014215062125144196
18.6	0.00680250009271198	0.00573991965816408	-0.0010625804345478999
19.2	0.00708635550163897	0.00614669984220416	-9.396556594348099E-4
19.8	0.00736213443010163	0.00659466909575655	-7.674653343450796E-4
20.3	0.00763996107471	0.00689147401667309	-7.484870580369103E-4
21.0	0.00782009545767898	0.00727086252734021	-5.492329303387706E-4
21.6	0.00805234951199262	0.00759532700567709	-4.570225063155308E-4
22.3	0.00826194818641943	0.00779828382602919	-4.6366436039024014E-4
23.0	0.00853303500466307	0.00810772990687258	-4.2530509779049007E-4
23.8	0.00862513633044108	0.0083424876936106	-2.826486368304789E-4
24.6	0.00885282888892102	0.0084902101140685	-3.62618774852521E-4
25.5	0.00906606571495366	0.00874589726553088	-3.201684494227811E-4
26.5	0.00921388390982684	0.00887870149503094	-3.3518241479589886E-4
27.5	0.00942317916606173	0.00907930405967324	-3.4387510638849046E-4
28.6	0.00947211902759878	0.00925969169613906	-2.124273314597202E-4
29.7	0.00966829831777127	0.00940942440371122	-2.588739140600496E-4
31.0	0.00983974436334257	0.0095465095387497	-2.9323482459287127E-4
