# Supplementary material for: Extending the coherence of spin defects in hBN enables advanced qubit control and quantum sensing
Source: Nat Commun. 2023 Aug 22;14:5089. doi: 10.1038/s41467-023-40473-w (PMC10444786; doi:10.1038/s41467-023-40473-w)
Supplement: Supplementary file 3 — Source Data [file 41467_2023_40473_MOESM3_ESM.zip › DATA/Fig2a_N600.txt]

tS	Contrast	Norm.Contrast
1.2E-5	1.84500167090979E-4	0.005054799098382987
1.248E-5	9.22995899885618E-5	0.0025287558900975835
1.2960000000000001E-5	3.99138320787873E-5	0.0010935296459941729
1.344E-5	3.75758828523451E-5	0.001029476242530003
1.44E-5	5.40588391982033E-5	0.0014810640876220084
1.488E-5	2.25802037229543E-5	6.186357184371042E-4
1.5360000000000002E-5	9.86628205934611E-6	2.703090975163318E-4
1.632E-5	9.17249462234944E-6	2.5130122253012166E-4
1.728E-5	2.2630098075728E-5	6.200026870062466E-4
1.776E-5	2.31842115264783E-5	6.351838774377617E-4
1.872E-5	4.75949727179366E-6	1.3039718552859344E-4
1.968E-5	-5.15850602154042E-6	-1.413289320969978E-4
2.064E-5	1.20245901581802E-5	3.294408262515124E-4
2.16E-5	2.9918815116195E-5	8.196935648272603E-4
2.256E-5	1.60159349119238E-5	4.387927373129808E-4
2.3520000000000002E-5	9.86693242852663E-6	2.703269158500447E-4
2.496E-5	3.61459629034656E-6	9.903003535196055E-5
2.5920000000000003E-5	4.13358340514108E-6	1.132488604148241E-4
2.736E-5	4.03186925088863E-6	1.1046217125722276E-4
2.832E-5	8.65936164629496E-6	2.3724278482999893E-4
2.976E-5	1.25683673867458E-5	3.443388325135836E-4
