# Supplementary material for: Extending the coherence of spin defects in hBN enables advanced qubit control and quantum sensing
Source: Nat Commun. 2023 Aug 22;14:5089. doi: 10.1038/s41467-023-40473-w (PMC10444786; doi:10.1038/s41467-023-40473-w)
Supplement: Supplementary file 3 — Source Data [file 41467_2023_40473_MOESM3_ESM.zip › DATA/Fig3h.txt]

tm	Contrast
0.0	3.12154114391372E-4
1.68E-5	-1.70908342115746E-4
3.36E-5	5.62162670103665E-5
5.04E-5	-4.30772346584595E-4
6.72E-5	3.79011085312424E-4
8.4E-5	-3.71190808626023E-4
1.008E-4	-1.04291750085478E-4
1.176E-4	1.55732510983588E-4
1.344E-4	-2.08102728422305E-4
1.512E-4	-5.74630228778423E-4
1.68E-4	-1.78680546663104E-4
1.848E-4	-2.67155459416334E-4
2.016E-4	2.26900257339898E-4
2.184E-4	6.86838438381845E-5
2.352E-4	-4.4886472339489E-5
2.52E-4	3.57168791960192E-4
2.688E-4	-2.03439421388697E-4
2.856E-4	3.74636216477719E-4
3.024E-4	-7.85553348913861E-5
3.192E-4	1.98567767724651E-4
3.36E-4	-2.04593233884062E-4
3.528E-4	2.09400780054302E-4
3.696E-4	8.3670570440582E-4
3.864E-4	1.55668412203536E-4
4.032E-4	2.28246383895267E-4
4.2E-4	8.73755874966484E-4
4.368E-4	4.7182880437851E-4
4.536E-4	4.13545305848892E-4
4.704E-4	3.91382503688443E-4
4.872E-4	6.02530026125818E-4
5.04E-4	7.56499769774366E-4
5.208E-4	-1.63344466348993E-4
5.376E-4	6.5031705698436E-4
5.544E-4	2.65344613567449E-4
5.712E-4	8.94732809740214E-4
5.88E-4	-3.60582142786977E-4
6.048E-4	6.95187513046484E-4
6.216E-4	8.24686837729349E-4
6.384E-4	7.08248009963856E-4
6.552E-4	5.59470415691971E-4
6.72E-4	9.18514149938121E-4
6.888E-4	2.42909394859382E-4
7.056E-4	0.00106871798883001
7.224E-4	5.51586047338195E-5
7.392E-4	5.36586493682781E-4
7.56E-4	0.00122417806991825
7.728E-4	4.50883930338682E-4
7.896E-4	4.00436724712306E-4
8.064E-4	6.26359441658113E-4
8.232E-4	2.5093798660539E-4
8.4E-4	-2.45617629597885E-4
8.568E-4	2.61706908613336E-4
8.736E-4	2.78677550554863E-4
8.904E-4	-2.90055205964346E-6
9.072E-4	2.96353301905031E-4
9.24E-4	2.33726972119088E-4
9.408E-4	-5.39695368684535E-4
9.576E-4	-1.34707501616836E-4
9.744E-4	6.31695821030034E-4
9.912E-4	1.1273701011927E-4
0.001008	-2.01308071067011E-4
0.0010248	5.77226264396737E-5
0.0010416	-1.46790476970752E-5
0.0010584	1.30813389263174E-4
0.0010752	-2.05362439381466E-4
0.001092	9.79618022530768E-5
0.0011088	5.28990494345662E-5
0.0011256	-9.47888265079343E-5
0.0011424	8.75935319906775E-5
0.0011592	1.76501122145739E-4
0.001176	1.79674104135839E-4
0.0011928	9.90995942643848E-5
0.0012096	-1.5320053703961E-4
0.0012264	-2.49752131505822E-4
0.0012432	-3.22810841696066E-4
0.00126	-2.69591289462518E-4
0.0012768	2.14641003509919E-4
0.0012936	-1.26999385435042E-4
0.0013104	-6.53825828178831E-6
0.0013272	4.70851282867905E-4
0.001344	-4.48223751212679E-5
0.0013608	4.68736015655626E-5
0.0013776	7.43279015420116E-4
0.0013944	-1.62591282370412E-4
0.0014112	7.80008690541374E-4
0.001428	4.90113526357649E-4
0.0014448	5.20577355008698E-4
0.0014616	1.51517895116212E-4
0.0014784	2.57267934548723E-4
0.0014952	4.58447807775929E-4
0.001512	5.96953275298562E-4
0.0015288	2.2499326382829E-4
0.0015456	2.85344015602583E-4
0.0015624	0.0010685256809531
0.0015792	7.82268226535153E-4
0.001596	5.55544259326728E-4
0.0016128	6.78809796038704E-4
0.0016296	4.98911339012637E-4
0.0016464	8.6327553002868E-5
0.0016632	3.60918677942194E-4
0.00168	2.3399939012529E-4
0.0016968	0.00116435614108347
0.0017136	4.71283955021001E-4
0.0017304	2.59158908951638E-4
0.0017472	6.76550247332075E-4
0.001764	7.5414405984189E-5
0.0017808	5.38813991243852E-4
0.0017976	2.14576901042373E-4
0.0018144	3.99395086058344E-4
0.0018312	5.92145722195277E-4
0.001848	-1.28201362971425E-6
0.0018648	1.19884228598822E-4
0.0018816	-3.66046725997268E-4
0.0018984	-2.44383705885486E-4
0.0019152	-1.09259546741512E-4
0.001932	-2.07157253369302E-4
0.0019488	-6.27577348553865E-4
0.0019656	-3.88882583764051E-4
0.0019824	-4.3319214469847E-4
0.0019992	-1.6840841164554E-4
0.002016	-3.69235737394699E-4
0.0020328	1.65668113599331E-4
0.0020496	-5.15176880493262E-4
0.0020664	-5.68684889350062E-4
0.0020832	-5.49342540789513E-5
0.0021	4.28096152832661E-4
0.0021168	-1.33938292497877E-4
0.0021336	2.48790623478827E-4
0.0021504	-2.14929461240341E-4
0.0021672	-2.87010581111006E-5
0.002184	-6.12738057567326E-4
0.0022008	7.99495247565116E-5
0.0022176	-2.0377594589026E-4
0.0022344	-1.0233667860051E-4
0.0022512	2.0025041008159E-4
0.002268	-4.82982322392625E-4
0.0022848	3.58002138645919E-5
0.0023016	-1.06567352631939E-5
0.0023184	8.40038857725042E-5
0.0023352	-5.17452425639508E-5
0.002352	3.67312715314176E-4
0.0023688	2.77651939601893E-4
0.0023856	6.7026837887928E-4
0.0024024	5.82562679276419E-4
0.0024192	1.0908327471226E-4
0.002436	0.00112107218622383
0.0024528	8.58435821789038E-4
0.0024696	3.79924513574983E-4
0.0024864	4.20788672731905E-4
0.0025032	3.48563278119439E-4
0.00252	8.80951169344802E-4
0.0025368	8.24238131018775E-4
0.0025536	3.63546797878502E-4
0.0025704	-1.2368219464146E-4
0.0025872	-3.96831061429816E-4
0.002604	3.44893516369867E-4
0.0026208	2.60521037419605E-4
0.0026376	5.72867459451041E-4
0.0026544	5.19119068378336E-4
0.0026712	4.30339673614242E-4
0.002688	0.00100341545759414
0.0027048	0.00101716504173619
0.0027216	3.46111422412995E-4
0.0027384	7.70970489048397E-4
0.0027552	6.5411501925357E-4
0.002772	8.54141502879752E-6
0.0027888	8.61304329693194E-4
0.0028056	3.07378616259347E-4
0.0028224	9.61830114938047E-5
0.0028392	1.34867756102411E-4
0.002856	3.8203983842024E-4
0.0028728	2.24560575140767E-4
0.0028896	-3.57136722490683E-4
0.0029064	4.51605062639858E-4
0.0029232	3.83401975904171E-4
0.00294	-3.59059761550947E-4
0.0029568	-6.53506050977639E-5
0.0029736	2.06724602905651E-5
0.0029904	1.26903249365846E-4
0.0030072	-3.57954018982815E-4
0.003024	-1.57943984024599E-4
0.0030408	-4.82309270133924E-4
0.0030576	2.33871204107366E-4
0.0030744	-3.20999999929236E-4
0.0030912	3.49348221519352E-6
0.003108	1.01823865779875E-4
0.0031248	-1.57463223948693E-4
0.0031416	-1.16326648181925E-4
0.0031584	-2.97555190215755E-4
0.0031752	1.7021924861038E-4
0.003192	-2.0699700048153E-4
0.0032088	-6.53025258850335E-5
0.0032256	-7.69480153000339E-4
0.0032424	2.77700011641276E-4
0.0032592	1.85587388476797E-4
0.003276	-1.03971242527384E-4
0.0032928	1.30044177814892E-4
0.0033096	-3.01785830718438E-4
0.0033264	6.3565403488789E-4
0.0033432	2.62011363905529E-5
0.00336	-9.8373655420083E-4
0.0033768	-1.52239008772116E-5
0.0033936	0.0011126429507786
0.0034104	6.84755131836622E-4
0.0034272	5.7770710858723E-5
0.003444	3.10727869379319E-4
0.0034608	9.33145123175408E-4
0.0034776	3.17057812611443E-4
0.0034944	0.001057756776553
0.0035112	4.80562526833118E-4
0.003528	5.09760363427822E-5
0.0035448	7.14065149040136E-4
0.0035616	4.62325895929377E-4
0.0035784	2.4028126514036E-4
0.0035952	3.655178977879E-4
0.003612	2.63101100160903E-4
0.0036288	0.00100727752122635
0.0036456	3.31352250811504E-4
0.0036624	1.35380562457951E-4
0.0036792	7.13440166072707E-4
0.003696	2.34976942455348E-4
0.0037128	1.99994014196646E-4
0.0037296	1.3010828416026E-4
0.0037464	5.26747045581377E-4
0.0037632	4.47759024347706E-4
0.00378	4.72517887169762E-4
0.0037968	3.36832855743383E-4
0.0038136	2.1658005003015E-4
0.0038304	5.07612998742493E-4
0.0038472	5.55015413614082E-4
0.003864	5.79694180798216E-4
0.0038808	1.37688185958679E-4
0.0038976	8.42442687101033E-5
0.0039144	6.85876861107688E-5
0.0039312	-4.69553248901655E-4
0.003948	-7.99815775109415E-5
0.0039648	-6.67447938477969E-5
0.0039816	-1.43040590356613E-4
0.0039984	-3.45037741004678E-4
0.0040152	-1.55844688526943E-4
0.004032	3.15631570844918E-4
0.0040488	7.35554891784804E-5
0.0040656	6.70444660766134E-4
0.0040824	-3.67392839792125E-4
0.0040992	-3.15359140447069E-4
0.004116	3.53002248444058E-4
0.0041328	5.99020509353246E-5
0.0041496	-2.28695076126094E-4
0.0041664	-2.12862209821516E-4
0.0041832	-3.15727720271874E-4
0.0042	1.96772947927907E-4
0.0042168	-3.52697767302915E-4
0.0042336	-1.28204272893395E-7
0.0042504	6.95491603345308E-6
0.0042672	6.48153660312188E-4
0.004284	4.46172527528359E-4
0.0043008	3.93529880079157E-4
0.0043176	3.18740454185863E-5
0.0043344	-1.34579298101787E-4
0.0043512	4.30179422135086E-4
0.004368	6.64739696638238E-4
0.0043848	7.13472219336912E-4
0.0044016	4.9849468344847E-4
0.0044184	4.98334431655494E-4
0.0044352	1.53280663322852E-4
0.004452	3.81815482321754E-4
0.0044688	8.53724429442115E-4
0.0044856	2.86866401606616E-4
0.0045024	3.30262546426679E-4
0.0045192	6.91341473009302E-4
0.004536	1.60940694092209E-4
0.0045528	-4.34970944308201E-4
0.0045696	5.48364981337083E-4
0.0045864	5.30785379999923E-4
0.0046032	3.4260191426238E-4
0.00462	0.00112701751902622
0.0046368	1.182336376714E-4
0.0046536	9.04139581982048E-4
0.0046704	7.26644892111762E-4
0.0046872	8.2872517826633E-4
0.004704	4.32134485674848E-4
0.0047208	8.84957456344516E-4
0.0047376	3.78722637831136E-4
0.0047544	5.55384005314181E-4
0.0047712	6.16455895444492E-4
0.004788	4.75434478637703E-4
0.0048048	5.64005540363647E-4
0.0048216	7.85088664851796E-4
0.0048384	-8.78339075838272E-5
0.0048552	-5.13926905123621E-5
0.004872	-5.42996554617991E-4
0.0048888	1.47046881567941E-4
0.0049056	-3.78706604342836E-4
0.0049224	3.32217610659475E-4
0.0049392	1.45829012545951E-5
0.004956	-2.26723980187545E-4
0.0049728	5.86841342374016E-5
0.0049896	5.90847786782963E-5
0.0050064	-2.24656732488538E-4
0.0050232	-3.66623632646565E-4
0.00504	-5.46185561564038E-4
0.0050568	4.63752136607397E-4
0.0050736	-6.35397668378635E-5
0.0050904	4.07263443475313E-4
0.0051072	-1.85731614849977E-4
0.005124	-1.66164886739289E-4
0.0051408	3.10984277758589E-4
0.0051576	-1.93391633478891E-4
0.0051744	4.88286619683097E-5
0.0051912	-4.27230793343407E-4
0.005208	-2.53694323548383E-4
0.0052248	-9.46926739287559E-5
0.0052416	3.72264454394527E-5
0.0052584	7.80088811366622E-4
0.0052752	2.09384755280483E-4
0.005292	2.9806796366455E-6
0.0053088	2.04048374457417E-4
0.0053256	5.9946922590728E-4
0.0053424	6.48618394635695E-4
0.0053592	-3.48066390237157E-5
0.005376	4.09442861714039E-4
0.0053928	9.92358093349415E-4
0.0054096	3.17137934200294E-4
0.0054264	2.02141381526154E-4
0.0054432	-1.43377109925053E-4
0.00546	8.66688780938496E-4
0.0054768	4.3525939754166E-4
0.0054936	5.70335475753438E-4
0.0055104	2.58726230442005E-4
0.0055272	3.50021571419917E-4
0.005544	3.68402428183363E-4
0.0055608	7.31708849627799E-4
0.0055776	2.83244718572799E-4
0.0055944	6.73457392081848E-4
0.0056112	5.23942637564955E-4
0.005628	4.99600414904028E-4
0.0056448	3.96911192828643E-4
0.0056616	3.43547399980187E-4
0.0056784	5.87530481827468E-4
0.0056952	6.35269431681136E-4
0.005712	3.1152911545338E-5
0.0057288	7.21580943838583E-4
0.0057456	0.00114996555145916
0.0057624	5.02036245058132E-4
0.0057792	6.9733488007263E-4
0.005796	1.28986518942056E-4
0.0058128	-1.4566870972313E-4
0.0058296	3.0992661187032E-4
0.0058464	-1.43681589698856E-4
0.0058632	6.8747902213695E-6
0.00588	2.49095099639923E-4
0.0058968	-5.49614950703953E-4
0.0059136	-1.32223600906687E-4
0.0059304	2.91417553617453E-4
0.0059472	3.68418453991733E-5
0.005964	4.0950696583072E-4
0.0059808	-2.58822375341601E-4
0.0059976	6.62159649104063E-5
0.0060144	1.64370079817422E-4
0.0060312	-1.66453335900159E-4
0.006048	1.82847066559046E-5
0.0060648	9.03178050448583E-5
0.0060816	-8.24238129471697E-4
0.0060984	-5.83796592267696E-5
0.0061152	3.3620787845809E-4
0.006132	-4.30596083932803E-5
0.0061488	9.659967075898E-5
0.0061656	-2.19753033129833E-4
0.0061824	3.81559087763852E-4
0.0061992	3.3973337702935E-5
0.006216	-8.0798863273843E-5
0.0062328	2.82042835077311E-4
0.0062496	-1.75106932487191E-4
0.0062664	6.60236817924145E-6
0.0062832	-2.42909393595783E-4
0.0063	6.96613758240248E-5
0.0063168	-1.73183906987531E-4
0.0063336	4.5881638158648E-4
0.0063504	-9.82502584307907E-5
0.0063672	2.74446914138988E-4
0.006384	4.42823268152821E-4
0.0064008	9.15934098328312E-4
0.0064176	1.45364239915598E-4
0.0064344	5.94277073823608E-4
0.0064512	5.1250067041019E-4
0.006468	6.57864912236006E-4
0.0064848	3.22009584996036E-4
0.0065016	9.3373805860581E-4
0.0065184	6.10782990881506E-4
0.0065352	7.25170584186591E-4
0.006552	1.82927215369869E-4
0.0065688	8.3205840504945E-4
0.0065856	5.05273317108834E-5
0.0066024	8.61432526797767E-4
0.0066192	4.85257896421052E-4
0.006636	0.00129049019941799
0.0066528	4.57390142472721E-4
0.0066696	0.00112349199107184
0.0066864	3.21048077848494E-4
0.0067032	3.93561926939501E-4
0.00672	4.47422490345869E-4
0.0067368	2.65440774359887E-4
0.0067536	4.91507713153132E-4
0.0067704	6.89418458095032E-4
0.0067872	1.41678451513668E-4
0.006804	1.9999397035727E-5
0.0068208	-1.81661222580411E-4
0.0068376	-5.2294907750947E-4
0.0068544	4.41733566500675E-4
0.0068712	3.74379814871127E-4
0.006888	-4.60370825608696E-4
0.0069048	3.58546949897435E-4
0.0069216	1.22416198716552E-4
0.0069384	1.48312864058705E-4
0.0069552	-2.9471873169565E-4
0.006972	-3.42425642010442E-4
0.0069888	-2.30249519362292E-4
0.0070056	-3.88049270242223E-4
0.0070224	5.52371275908657E-4
0.0070392	4.03032839292612E-5
0.007056	2.52396319866745E-5
0.0070728	-4.29858915023317E-4
0.0070896	1.82158002157949E-4
0.0071064	1.81260598238501E-4
0.0071232	-1.23489891208738E-4
0.00714	-3.43932005114335E-4
0.0071568	-5.87113829664981E-4
0.0071736	1.27303886556075E-4
0.0071904	2.23919582461496E-4
0.0072072	-1.46934700410438E-4
0.007224	-1.2483601200805E-4
0.0072408	1.95875546210123E-4
0.0072576	1.59209983263939E-4
0.0072744	-5.10657771547549E-4
0.0072912	1.24531532729654E-4
0.007308	3.77039989902241E-4
0.0073248	2.65360642511441E-4
0.0073416	-5.88123405607569E-5
0.0073584	3.71943986239234E-4
0.0073752	6.15878987304113E-4
0.007392	3.28451695203421E-4
0.0074088	4.45499475445379E-4
0.0074256	4.37855472656983E-4
0.0074424	3.35919428708878E-4
0.0074592	9.03242174810808E-4
0.007476	6.3589441930739E-4
0.0074928	9.28369620276542E-4
0.0075096	6.90428034959012E-4
0.0075264	2.14737125851232E-5
0.0075432	1.4313674553366E-4
0.00756	5.67482995907061E-4
0.0075768	5.67675297136116E-4
0.0075936	1.09323641610178E-4
0.0076104	4.45178968348847E-4
0.0076272	1.2544496343001E-4
0.007644	4.10292199546046E-4
0.0076608	6.85043581201041E-4
0.0076776	-1.13153656996708E-4
0.0076944	3.33082971981416E-4
0.0077112	8.26433578603849E-4
0.007728	3.17346263890483E-4
0.0077448	-3.25503071424924E-4
0.0077616	9.73384300091833E-4
0.0077784	1.35540813041803E-4
0.0077952	7.67124456019102E-4
0.007812	-2.01003592558501E-4
0.0078288	2.16820413433191E-5
0.0078456	2.12958362252327E-4
0.0078624	-2.14000003476395E-4
0.0078792	-2.88741354848216E-4
0.007896	-2.88084314080835E-4
0.0079128	1.70988441734526E-5
0.0079296	-2.16275575293766E-4
0.0079464	2.25842598718744E-4
0.0079632	-3.20711546949571E-4
0.00798	-4.99023518296297E-5
0.0079968	2.51258499361116E-4
0.0080136	-4.01205910880124E-4
0.0080304	-1.57062602268646E-4
0.0080472	4.44906545207978E-4
0.008064	2.12397489079688E-4
0.0080808	-1.04580203768801E-4
0.0080976	-3.08324094710335E-5
0.0081144	3.21897403176012E-4
0.0081312	2.63629931226483E-4
0.008148	-7.99174769284673E-5
0.0081648	-7.85329041603541E-4
0.0081816	5.72434773826823E-4
0.0081984	-8.46448997588787E-5
0.0082152	1.8946548252482E-4
0.008232	-2.21467727219664E-4
0.0082488	7.45811003021452E-5
0.0082656	-2.23486896792417E-4
0.0082824	-7.32189601039411E-5
0.0082992	-6.43906988804615E-4
0.008316	6.01424290992001E-4
0.0083328	-5.38878092212132E-4
0.0083496	-3.09445861316091E-4
0.0083664	1.18906690729385E-4
0.0083832	9.2127048247689E-4
0.0084	3.90741505887409E-4
0.0084168	3.84860266653939E-4
0.0084336	6.01424293817439E-4
0.0084504	7.79880484037838E-4
0.0084672	3.33611802591512E-4
0.008484	1.5392166977174E-4
0.0085008	4.40082976327104E-4
0.0085176	-7.27061581117142E-5
0.0085344	8.21385655076281E-4
0.0085512	1.53841625943683E-5
0.008568	7.19401533400049E-4
0.0085848	0.00101969701327076
0.0086016	6.61999404972389E-4
0.0086184	3.74107383754637E-4
0.0086352	9.06992062971726E-4
0.008652	7.29865959112808E-4
0.0086688	4.44650153288509E-4
0.0086856	4.03257155593551E-4
0.0087024	9.28001043360854E-4
0.0087192	1.76773549188943E-4
0.008736	0.00130090654522937
0.0087528	5.4070495572107E-4
0.0087696	7.48631426246892E-4
0.0087864	5.44326641584668E-4
0.0088032	-1.22528380696589E-4
0.00882	7.60201587170248E-4
0.0088368	8.46448974269614E-5
0.0088536	2.22236928352276E-4
0.0088704	2.87058708955764E-4
0.0088872	-1.60988768072852E-4
0.008904	1.00509811252391E-4
0.0089208	1.59899057963949E-4
0.0089376	-3.75790059830852E-5
0.0089544	1.08554441725249E-4
0.0089712	3.43082668908858E-4
0.008988	-7.95168486088021E-5
0.0090048	5.81456937959061E-4
0.0090216	-1.50940995112532E-4
0.0090384	-1.53200554261956E-5
0.0090552	2.263554006288E-4
0.009072	-6.77063058614949E-5
0.0090888	-2.31916127274814E-4
0.0091056	2.18182565869321E-4
0.0091224	7.80585598738191E-5
0.0091392	-4.47694926790848E-4
0.009156	-1.47094949716406E-4
0.0091728	3.79043136634194E-4
0.0091896	-7.96450540941465E-5
0.0092064	-3.19958364060176E-4
0.0092232	-2.58790329845492E-4
0.00924	3.76254758435734E-4
0.0092568	-3.85741649956033E-4
0.0092736	1.57286971734021E-4
0.0092904	4.99520294032205E-4
0.0093072	-1.11278718962017E-4
0.009324	1.3898622326709E-4
0.0093408	1.26630822568413E-4
0.0093576	4.05132093814158E-4
0.0093744	1.68312268307555E-4
0.0093912	3.26095999631002E-4
0.009408	7.29305048845614E-5
0.0094248	5.38269127136658E-4
0.0094416	9.60147518206822E-4
0.0094584	5.15224943940962E-4
0.0094752	5.24840046694805E-4
0.009492	5.40785080042154E-4
0.0095088	7.4816668806114E-4
0.0095256	1.65764265757178E-4
0.0095424	2.55312869961633E-4
0.0095592	7.16741352480585E-4
0.009576	4.89696873549851E-4
0.0095928	9.13946980739439E-4
0.0096096	2.76113477935281E-5
0.0096264	3.7535734224447E-4
0.0096432	6.28538862183886E-4
0.00966	8.62410058391282E-4
0.0096768	2.58357644354454E-4
0.0096936	-3.84315413096609E-4
0.0097104	2.70488690121385E-4
0.0097272	0.00104016114965516
0.009744	6.51823422304436E-4
0.0097608	-4.67598174710087E-4
0.0097776	9.19299387375902E-4
0.0097944	0.00108108939979278
0.0098112	2.50184812716547E-4
0.009828	-1.97702417851842E-4
0.0098448	9.83303872227664E-5
0.0098616	2.55104538091333E-4
0.0098784	-1.61854498710129E-6
0.0098952	8.86752283985683E-4
0.009912	-1.28041039269336E-4
0.0099288	2.69799613168187E-4
0.0099456	-2.71322004237432E-4
0.0099624	3.04109480104091E-4
0.0099792	4.92260894934064E-4
0.009996	2.13278865706329E-4
0.0100128	-2.34896802636171E-4
0.0100296	-2.76450052061855E-4
0.0100464	3.72905517526368E-5
0.0100632	1.40700908213514E-4
0.01008	2.9499116484184E-4
0.0100968	2.13278873432993E-4
0.0101136	2.72844390942151E-4
0.0101304	-1.31294148199387E-4
0.0101472	-5.92161745081906E-4
0.010164	-3.6498906211162E-4
0.0101808	-1.77254306662686E-4
0.0101976	5.25048380873952E-4
0.0102144	-1.85459192524053E-4
0.0102312	-1.31133891939367E-4
0.010248	4.86203394894966E-5
0.0102648	-1.10237086869486E-4
0.0102816	7.68871201724606E-4
0.0102984	-3.23403773087095E-4
0.0103152	5.68091956316957E-4
0.010332	4.0856148083051E-4
0.0103488	3.00471764361323E-4
0.0103656	4.11830614719909E-4
0.0103824	0.00119017268666889
0.0103992	5.02581095372589E-4
0.010416	9.29459339711652E-4
0.0104328	6.91149170903987E-4
0.0104496	0.00103591448022616
0.0104664	4.84905345896924E-4
0.0104832	4.17006739412508E-4
0.0105	6.15895007998995E-4
0.0105168	5.89613743348257E-4
0.0105336	6.98616890704385E-4
0.0105504	4.79793322442796E-4
0.0105672	5.92386099809724E-4
0.010584	3.52505472376206E-4
0.0106008	3.16737309365883E-4
0.0106176	7.33776098745341E-4
0.0106344	1.42415608839149E-4
0.0106512	5.78075633221868E-4
0.010668	7.71755723682828E-4
0.0106848	6.21375618137688E-4
0.0107016	9.81845588682693E-4
0.0107184	4.48047473577991E-4
0.0107352	1.2049318591709E-4
0.010752	4.80530477244307E-4
0.0107688	3.76431035502045E-4
0.0107856	1.66549508768495E-4
0.0108024	1.32431935640825E-4
0.0108192	2.56771150163162E-4
0.010836	8.15840819988371E-5
0.0108528	4.31605659069744E-4
0.0108696	-9.60868649122807E-5
0.0108864	3.64780739945439E-4
0.0109032	2.05795119412665E-4
0.01092	-4.93350603311081E-4
0.0109368	-4.21045075977506E-4
0.0109536	-3.97359890624584E-4
0.0109704	-4.54441515454312E-4
0.0109872	-6.83425042715544E-4
0.011004	2.66049718893817E-4
0.0110208	-6.70011999254825E-5
0.0110376	-1.2998008346036E-4
0.0110544	-2.49463677798386E-4
0.0110712	-1.5523573458648E-4
0.011088	3.47297287706734E-4
0.0111048	-1.55315861149326E-4
0.0111216	2.34544251647985E-4
0.0111384	2.81033247303339E-4
0.0111552	-1.2433922156783E-4
0.011172	-2.88693275008458E-4
0.0111888	3.62200691511079E-4
0.0112056	-1.93023060951954E-4
0.0112224	-2.25794557597575E-5
0.0112392	-4.91010902458188E-5
0.011256	1.69450054721191E-4
0.0112728	5.75864162291596E-4
0.0112896	1.87975139940832E-4
0.0113064	6.46134535697255E-5
0.0113232	2.18054364580745E-4
0.01134	3.01273027456652E-4
0.0113568	-1.56661972839463E-4
0.0113736	7.10876159156044E-5
0.0113904	-6.60236570631153E-5
0.0114072	5.02645198457259E-4
0.011424	5.30256555595647E-4
0.0114408	8.91784180633461E-4
0.0114576	6.22032646730418E-4
0.0114744	3.85982023738756E-4
0.0114912	7.68855184812678E-4
0.011508	6.6284872829654E-4
0.0115248	2.36707647201518E-4
0.0115416	-4.37486899604027E-6
0.0115584	0.00117546158856193
0.0115752	4.83046423357291E-4
0.011592	4.65306573292585E-4
0.0116088	-2.03840069093779E-5
0.0116256	-2.56450653360992E-4
0.0116424	5.44166395698146E-4
0.0116592	7.71162793615737E-4
0.011676	8.31193050945243E-4
0.0116928	2.23070239188441E-5
0.0117096	9.14459791677471E-4
0.0117264	5.15353152707889E-4
0.0117432	5.6934192186004E-4
0.01176	7.62316905717719E-4
0.0117768	7.38022762699358E-4
0.0117936	-4.21157252704731E-4
0.0118104	4.83671411008765E-4
0.0118272	5.92562375035326E-4
0.011844	2.56033996757456E-4
0.0118608	1.23297586448429E-4
0.0118776	2.70504660902253E-5
0.0118944	5.64245914237107E-4
0.0119112	-3.19044924769073E-4
0.011928	-1.11663323167793E-4
0.0119448	-1.17784932247995E-4
0.0119616	-1.50908942795928E-4
0.0119784	2.6991178459999E-4
0.0119952	-7.06132692392097E-4
0.012012	7.73855004739213E-5
0.0120288	-5.09295647334699E-4
0.0120456	7.13119642220371E-5
0.0120624	2.9566421832558E-4
0.0120792	-5.50464278676862E-5
0.012096	-2.95984723631736E-4
0.0121128	-1.63761118688012E-4
0.0121296	-0.0011326744080748
0.0121464	-4.5271079659365E-4
0.0121632	-9.58625084078685E-5
0.01218	1.59177918183142E-4
0.0121968	5.56938445576238E-4
0.0122136	2.41178666022162E-4
0.0122304	1.57847832609678E-4
0.0122472	-6.26359446505614E-4
0.012264	-8.4276317392229E-5
0.0122808	3.15631570684557E-4
0.0122976	6.19468626036236E-4
0.0123144	4.21974539590695E-4
0.0123312	4.48207729236906E-4
0.012348	6.99482252060804E-4
0.0123648	2.08246970269646E-4
0.0123816	5.00770262006455E-4
0.0123984	7.49689086892632E-4
0.0124152	4.93703159643038E-4
0.012432	5.98940387855347E-4
0.0124488	3.60934695754099E-4
0.0124656	6.35429681648355E-4
0.0124824	5.19471624019431E-4
0.0124992	7.82556688154221E-4
0.012516	5.1618646106224E-4
0.0125328	0.00111578388402712
0.0125496	5.64454242623419E-4
0.0125664	7.6574629193652E-4
0.0125832	1.8884050815587E-4
0.0126	1.14227348224791E-4
0.0126168	2.02542005762844E-4
0.0126336	2.12141081504693E-4
0.0126504	2.94478356385559E-4
0.0126672	7.52221058018059E-5
0.012684	1.27912834813909E-4
0.0127008	1.9944915052079E-4
0.0127176	4.11397926182572E-4
0.0127344	7.27558330072089E-4
0.0127512	3.24397337408173E-4
0.012768	-1.7164549910202E-4
0.0127848	2.02606111258556E-4
0.0128016	-1.22512358116434E-4
0.0128184	3.53835555047047E-4
0.0128352	-5.32516095519816E-5
0.012852	1.53360789596223E-4
0.0128688	-5.0934371809229E-4
0.0128856	3.02170437215955E-4
0.0129024	1.39771459563402E-4
0.0129192	-2.38790921270421E-4
0.012936	2.36210880542731E-5
0.0129528	-5.5863713306358E-5
0.0129696	4.28993577646777E-5
0.0129864	-3.6072629066805E-5
0.0130032	-7.54624888545283E-5
0.01302	3.17426381541475E-4
0.0130368	-2.69815636022167E-4
0.0130536	-2.23470873636441E-4
0.0130704	-1.02817433790239E-4
0.0130872	-2.35457688590726E-4
0.013104	1.60540060007006E-4
0.0131208	1.3262423292074E-4
0.0131376	-4.17904154422847E-4
0.0131544	1.38377257857198E-4
0.0131712	-2.38486446113121E-4
0.013188	-2.51354649095158E-4
0.0132048	-2.74991760047546E-4
0.0132216	-1.80523438901292E-4
0.0132384	-1.34691476299195E-4
0.0132552	6.6046098183633E-4
0.013272	-3.18003297626065E-4
0.0132888	7.42926455094735E-5
0.0133056	2.29624529749186E-4
0.0133224	-4.97276774268144E-4
0.0133392	1.83648386703983E-5
0.013356	4.58383705066774E-4
0.0133728	2.41980017630819E-6
0.0133896	0.00105951954901672
0.0134064	6.67736406449316E-4
0.0134232	4.93927505594296E-4
0.01344	1.70107081386673E-4
0.0134568	7.60954770211811E-4
0.0134736	7.81931700043291E-4
0.0134904	3.42008988689255E-4
0.0135072	0.00131564969505277
0.013524	1.34611348918999E-4
0.0135408	8.19767111173132E-4
0.0135576	5.50880932758245E-4
0.0135744	4.59152913995069E-4
0.0135912	9.34379062621918E-4
0.013608	3.73097799118339E-4
0.0136248	5.31666769260261E-4
0.0136416	4.85834801580975E-4
0.0136584	4.38768900835922E-5
0.0136752	3.12138084062072E-4
0.013692	3.00776244540103E-4
0.0137088	5.82819077360016E-4
0.0137256	5.70768160759659E-4
0.0137424	6.70076083540896E-4
0.0137592	0.00107908626765424
0.013776	6.38650739836393E-4
0.0137928	3.25615244897629E-4
0.0138096	-1.19948330282168E-4
0.0138264	4.58143320578247E-4
0.0138432	2.05779092314879E-4
0.01386	-5.03574659785175E-4
0.0138768	-4.46428944595037E-4
0.0138936	3.18820589004432E-4
0.0139104	2.02942649438322E-4
0.0139272	1.85250901251957E-5
0.013944	-5.68572721851262E-5
0.0139608	-2.75728914495085E-4
0.0139776	-3.13003445059799E-4
0.0139944	-4.65787327010209E-4
0.0140112	-1.51149317508306E-4
0.014028	-6.96453518780163E-5
0.0140448	3.95997751797176E-4
0.0140616	-1.00173275635429E-4
0.0140784	2.17301188880886E-4
0.0140952	-1.19387452510041E-4
0.014112	-2.46274672970975E-4
0.0141288	-2.26211170812186E-4
0.0141456	2.65216439889843E-5
0.0141624	2.0513808388948E-4
0.0141792	5.62002389683871E-4
0.014196	-1.79129252605723E-4
0.0142128	-5.06058558571057E-4
0.0142296	2.83084457356851E-4
0.0142464	-2.27669462948414E-4
0.0142632	-3.01353150838159E-4
0.01428	5.00225396171599E-4
0.0142968	9.50292029158402E-5
0.0143136	-3.87376220049876E-4
0.0143304	4.59265087600516E-4
0.0143472	3.83177628268422E-4
0.014364	3.73546501731265E-4
0.0143808	3.98850230259699E-4
0.0143976	4.18817584992561E-4
0.0144144	6.33602809871891E-4
0.0144312	3.25983825032268E-4
0.014448	7.1396899672637E-4
0.0144648	7.76995953248097E-4
0.0144816	1.32832559005476E-4
0.0144984	2.05234242379593E-4
0.0145152	6.14965554214442E-4
0.014532	4.05612847884701E-4
0.0145488	4.26541710116413E-4
0.0145656	3.9929893627525E-4
0.0145824	7.82300279479362E-4
0.0145992	9.58305174240451E-6
0.014616	3.28002991016929E-4
0.0146328	1.55219702758491E-4
0.0146496	1.97093462971832E-4
0.0146664	1.36486296801726E-4
0.0146832	5.84950426943588E-4
0.0147	3.73594581991179E-4
0.0147168	3.89010791809968E-4
0.0147336	8.8236139506266E-4
0.0147504	7.25410961914462E-4
0.0147672	1.59915088877902E-4
0.014784	-1.00237386796883E-4
0.0148008	2.45569564990774E-4
0.0148176	-6.09757420116081E-5
0.0148344	1.02480908311259E-4
0.0148512	1.04964803107859E-4
0.014868	6.15846937830768E-5
0.0148848	-4.32278720352099E-4
0.0149016	-1.78472216663993E-4
0.0149184	-2.70664968392149E-5
0.0149352	-3.87520438021991E-4
0.014952	1.42832264631797E-4
0.0149688	-1.19900251033362E-4
0.0149856	-2.24143928403118E-4
0.0150024	-2.38903104672587E-4
0.0150192	1.33457544132323E-4
0.015036	-2.44143320675643E-4
0.0150528	2.98228271046063E-5
0.0150696	-4.13128642969085E-5
0.0150864	4.2006754243697E-4
0.0151032	-2.759532677131E-4
0.01512	7.93886464842545E-5
0.0151368	-9.91156225933839E-5
0.0151536	2.19833160118566E-4
0.0151704	-1.16246513236822E-4
0.0151872	-2.90391945600388E-4
0.015204	1.37527919733095E-4
0.0152208	2.98051970875152E-4
0.0152376	-1.10301181163355E-4
0.0152544	2.45665731025217E-4
0.0152712	-3.25823575324928E-4
0.015288	2.92298989881224E-5
0.0153048	-1.1241650803923E-4
0.0153216	-3.39444971848887E-4
0.0153384	6.76774600747895E-4
0.0153552	8.28725179973422E-4
0.015372	4.63463676990444E-4
0.0153888	1.49130144919408E-4
0.0154056	0.00108564055661922
0.0154224	6.05863261638673E-4
0.0154392	1.8840781750762E-4
0.015456	4.04426983188637E-4
0.0154728	7.2868009386496E-4
0.0154896	9.50436275072982E-4
0.0155064	5.87177924079413E-4
0.0155232	5.65912533305634E-4
0.01554	6.56999550528471E-4
0.0155568	9.7048375235609E-4
0.0155736	7.77941440890071E-4
0.0155904	7.36195894975648E-4
0.0156072	3.71735656685074E-4
0.015624	4.40948327241506E-4
0.0156408	2.06131644929725E-4
0.0156576	6.50301030677749E-4
0.0156744	5.9068744081755E-5
0.0156912	8.2672203515288E-4
0.015708	2.46306723731911E-4
0.0157248	2.32412908169965E-4
0.0157416	2.95616144292037E-4
0.0157584	4.42294444780959E-4
0.0157752	3.35614946373554E-4
0.015792	2.01452302556057E-4
0.0158088	1.14515796645711E-4
0.0158256	0.00102275782122061
0.0158424	-1.51373668064532E-4
0.0158592	4.08769805235715E-4
0.015876	1.69738506785188E-4
0.0158928	1.45155910432419E-4
0.0159096	-3.05407525324705E-4
0.0159264	4.35387597678865E-4
0.0159432	-3.0229863537629E-4
0.01596	4.33128051636872E-4
0.0159768	1.3098966295886E-4
0.0159936	-1.45252060271698E-4
0.0160104	-3.79684140003856E-4
0.0160272	-2.18214618701944E-4
0.016044	5.83812639894887E-4
0.0160608	-1.95186465023893E-5
0.0160776	-2.08198895584467E-4
0.0160944	7.44368710245383E-5
0.0161112	-5.24824077233669E-5
0.016128	1.98984428967617E-4
0.0161448	1.62959856829129E-4
0.0161616	-2.80264039842267E-4
0.0161784	3.58803372775792E-5
0.0161952	2.66338124731611E-5
0.016212	1.67174479010455E-4
0.0162288	-4.21926461688013E-4
0.0162456	-3.09638160373321E-4
0.0162624	-5.58717237977086E-4
0.0162792	4.1763171936814E-4
0.016296	2.98228225218817E-5
0.0163128	3.17250115790774E-4
0.0163296	-1.03650739388618E-4
0.0163464	1.45700765567267E-4
0.0163632	5.07180323280571E-4
0.01638	2.16451844431807E-4
0.0163968	6.17769977690458E-5
0.0164136	5.0075423169106E-4
0.0164304	7.53983858595901E-5
0.0164472	2.66338137225438E-5
0.016464	4.35964502489478E-4
0.0164808	4.92004487306094E-4
0.0164976	1.86036093141129E-4
0.0165144	6.89354355403765E-4
0.0165312	3.27089556843523E-4
0.016548	4.52550539599233E-4
0.0165648	-5.75623737962717E-5
0.0165816	3.52329191449267E-4
0.0165984	6.91565815693064E-4
0.0166152	3.42393591986413E-4
0.016632	8.35808295474712E-4
0.0166488	5.36185862914028E-4
0.0166656	1.83407969410413E-4
0.0166824	4.63848289832262E-4
0.0166992	3.99058556073174E-4
0.016716	7.21468772544202E-4
0.0167328	8.12187205975547E-4
0.0167496	0.00114812266310045
0.0167664	8.73467424856971E-4
0.0167832	6.48137634980798E-4
0.0168	6.72576005115499E-4
0.0168168	7.86514900530579E-5
0.0168336	2.25009285112879E-4
0.0168504	8.72089228589244E-5
0.0168672	2.22204882910237E-4
0.016884	6.2091089056807E-4
0.0169008	-1.3441905328628E-4
0.0169176	-1.33970365626105E-5
0.0169344	-5.97353902814173E-4
0.0169512	-3.08772802754232E-4
0.016968	-3.04830613403248E-4
0.0169848	-4.26750033941208E-4
0.0170016	-2.77395539280516E-4
0.0170184	-2.435984745168E-4
0.0170352	6.06392087415074E-4
0.017052	-8.41321060523095E-6
0.0170688	1.35893359963664E-4
0.0170856	-3.20551295990189E-4
0.0171024	-2.17717835083434E-4
0.0171192	3.58691183797185E-4
0.017136	2.23246513872803E-4
0.0171528	4.42855319845774E-4
0.0171696	1.20925866186102E-4
0.0171864	-3.63675013058535E-4
0.0172032	-2.79462787684557E-4
0.01722	-1.81821478566323E-4
0.0172368	2.55088514927969E-4
0.0172536	3.46111423670007E-4
0.0172704	1.94593530430168E-4
0.0172872	3.70421598243864E-4
0.017304	1.30076232922689E-4
0.0173208	1.48713492771043E-4
0.0173376	0.00129875917181129
0.0173544	4.37262544102372E-4
0.0173712	1.73424296912862E-4
0.017388	8.77569866662634E-4
0.0174048	5.05241272842357E-4
0.0174216	2.37717233500842E-4
0.0174384	1.20044483362035E-4
0.0174552	7.19946383871326E-4
0.017472	5.30897552588078E-4
0.0174888	3.58082222606789E-4
0.0175056	8.5366032451315E-4
0.0175224	5.30528984960342E-4
0.0175392	3.76703462056732E-4
0.017556	8.27587385110561E-4
0.0175728	-3.26912861107648E-6
0.0175896	-1.14035041480618E-4
0.0176064	6.09436875291839E-4
0.0176232	4.01093762152147E-4
0.01764	5.86488842064586E-4
0.0176568	4.36958064277208E-4
0.0176736	1.3882596723164E-4
0.0176904	5.95270632199267E-4
0.0177072	-4.29394180625734E-4
0.017724	6.7821687097819E-4
0.0177408	4.3392931637743E-4
0.0177576	5.54598771110647E-4
0.0177744	3.8843387957599E-4
0.0177912	7.42605949727696E-5
0.017808	5.99052565509905E-4
0.0178248	8.51016167962879E-4
0.0178416	2.49832258946743E-5
0.0178584	6.05767105856147E-4
0.0178752	-7.30747411402716E-5
0.017892	-2.15746742980977E-4
0.0179088	-3.91190202964115E-4
0.0179256	1.94881984512304E-4
0.0179424	4.3174988166088E-4
0.0179592	-6.79883463742732E-4
0.017976	-2.09048210387861E-4
0.0179928	-4.07375610530131E-4
0.0180096	-2.46963763866992E-4
0.0180264	3.3835524429989E-4
0.0180432	2.23887520133556E-4
0.01806	4.98542751471655E-5
0.0180768	-2.40858172342078E-5
0.0180936	1.6534761552715E-4
0.0181104	-1.18826567737292E-4
0.0181272	8.82137039272734E-4
0.018144	-4.3107665505738E-6
0.0181608	3.60678294528983E-4
0.0181776	6.34884826083176E-4
0.0181944	9.74650260786241E-5
0.0182112	-9.47888288729542E-5
0.018228	-1.76549201490014E-4
0.0182448	-9.8827172565192E-5
0.0182616	3.26672900013513E-4
0.0182784	2.47428441584359E-5
0.0182952	5.10048822744192E-4
0.018312	3.82696868300594E-4
0.0183288	5.88684293850967E-4
0.0183456	8.06498279812369E-4
0.0183624	6.93841392035177E-4
0.0183792	4.64921971302847E-4
0.018396	2.70809199900883E-4
0.0184128	7.26869250587464E-4
0.0184296	6.93809346912602E-4
0.0184464	9.42856371557809E-4
0.0184632	6.7938670084575E-4
0.01848	1.27592327563978E-4
0.0184968	9.04652385312442E-4
0.0185136	5.60079375792411E-4
0.0185304	5.35336526227439E-4
0.0185472	7.36868951420819E-4
0.018564	6.36407220730334E-4
0.0185808	7.956011715007E-4
0.0185976	4.0790444940347E-4
0.0186144	5.18157556228743E-4
0.0186312	8.43340120100692E-4
0.018648	4.2413793527306E-4
0.0186648	7.70730115125446E-4
0.0186816	8.00232439504706E-4
0.0186984	7.70137186055996E-4
0.0187152	8.05841246665563E-4
0.018732	2.67796466829719E-4
0.0187488	-2.95023211960196E-5
0.0187656	3.41079527690191E-4
0.0187824	5.41137633294335E-4
0.0187992	7.85296987603372E-4
0.018816	-2.06724577820491E-4
0.0188328	5.6857273313883E-5
0.0188496	4.41861766453168E-4
0.0188664	1.48953868624089E-4
0.0188832	-3.11400928210511E-4
0.0189	-4.96844087045557E-4
0.0189168	-2.4949573411517E-4
0.0189336	-5.01683686070726E-4
0.0189504	-3.30823423628556E-4
0.0189672	5.96135614856569E-6
0.018984	-7.83950814279275E-5
0.0190008	3.96029801603314E-4
0.0190176	-3.41656432033917E-4
0.0190344	8.06866722782767E-5
0.0190512	3.70020891991169E-5
0.019068	-2.42829265200672E-4
0.0190848	5.17724880920364E-4
0.0191016	-3.20567324608301E-4
0.0191184	-5.32916729404132E-4
0.0191352	1.38858018408557E-4
0.019152	2.68693873340374E-4
0.0191688	-1.47479561536876E-4
0.0191856	-4.1553234418647E-5
0.0192024	-3.26496628418924E-4
0.0192192	3.37313606321113E-4
0.019236	-2.53213565962909E-4
0.0192528	1.07641012085042E-4
0.0192696	-1.52239019412504E-4
0.0192864	-2.98532719816319E-4
0.0193032	2.23374710519558E-4
0.01932	1.60427884131835E-4
0.0193368	-3.84026957869446E-4
0.0193536	4.9069044396027E-5
0.0193704	2.11067389285089E-4
0.0193872	6.16247566818322E-4
0.019404	8.43516397741836E-4
0.0194208	0.0011476739558185
0.0194376	5.32195596993182E-4
0.0194544	3.6521342056411E-4
0.0194712	2.01820882147311E-4
0.019488	4.33448547145863E-4
0.0195048	6.88921677494999E-4
0.0195216	8.21161299759178E-4
0.0195384	6.66342218781847E-4
0.0195552	-1.2873011466714E-4
0.019572	1.09179411242336E-4
0.0195888	7.83229739750536E-4
0.0196056	7.53182562882337E-4
0.0196224	3.03676803453009E-4
0.0196392	7.5087494309372E-4
0.019656	6.49035041417625E-4
0.0196728	-1.27271826435363E-4
0.0196896	3.0495879330533E-5
0.0197064	7.86546950627114E-4
0.0197232	6.10334276396008E-4
0.01974	6.06456193470788E-4
0.0197568	5.64630529795382E-4
0.0197736	3.46752430635004E-4
0.0197904	-9.75451567942144E-5
0.0198072	4.68784029512388E-4
0.019824	1.52912088175565E-4
0.0198408	1.66821924141956E-4
0.0198576	2.78837753751388E-5
0.0198744	5.99164738452686E-4
0.0198912	5.99533319860884E-4
0.019908	-3.15407227858733E-4
0.0199248	-3.01273034769807E-4
0.0199416	-3.21496790754755E-4
0.0199584	6.98248317389369E-4
0.0199752	-3.57841932909631E-5
0.019992	-4.11878685247522E-4
0.0200088	1.73584552288585E-4
0.0200256	-5.57595479788193E-4
0.0200424	-1.32191550442758E-4
0.0200592	3.39909692684167E-4
0.020076	7.08953123478692E-5
0.0200928	4.11061409457413E-4
0.0201096	2.2223693131035E-4
0.0201264	-1.92462180444989E-4
0.0201432	3.39541112597779E-4
0.02016	3.21801253630479E-4
0.0201768	1.49386551163268E-4
0.0201936	-1.11775495094356E-4
0.0202104	-1.87526431096098E-4
0.0202272	5.09616144601301E-4
0.020244	-1.46694326707239E-4
0.0202608	4.38015726191495E-4
0.0202776	3.6005331369114E-4
0.0202944	-4.26621840203613E-4
0.0203112	-5.28317508319759E-4
0.020328	5.52114868331462E-4
0.0203448	3.3596749913973E-4
0.0203616	3.93177327019876E-4
0.0203784	0.00102694038721647
0.0203952	2.11275716655094E-4
0.020412	4.25692375100928E-4
0.0204288	3.34909840242513E-4
0.0204456	4.21862361226539E-4
0.0204624	4.18208622513023E-4
0.0204792	5.53717390386981E-4
0.020496	6.71967049807142E-4
0.0205128	5.73268081130252E-4
0.0205296	-8.80742821837466E-5
0.0205464	7.33631865414402E-4
0.0205632	4.13689528892545E-4
0.02058	6.99257899947486E-4
0.0205968	7.73951179097994E-4
0.0206136	6.48073532977471E-4
0.0206304	1.01647596364569E-4
0.0206472	3.74524032224996E-4
0.020664	4.84713042112211E-4
0.0206808	6.01584540871949E-4
0.0206976	5.89902202309426E-4
0.0207144	4.09138383895649E-4
0.0207312	0.00121465913082045
0.020748	1.29964051199606E-4
0.0207648	0.00109765942693252
0.0207816	7.04385949382656E-4
0.0207984	-8.21609980218725E-5
0.0208152	-2.29961051700831E-5
0.020832	2.78324991643064E-4
0.0208488	-4.59345215233699E-4
0.0208656	5.10128940069261E-4
0.0208824	-7.4565073753337E-5
0.0208992	-7.30010172444428E-4
0.020916	3.98689984330391E-4
0.0209328	9.84746175466957E-5
0.0209496	-5.95815460847313E-5
0.0209664	3.06929899756028E-4
0.0209832	-2.65216414361399E-4
0.021	-9.04460084146588E-5
0.0210168	-2.50745696764605E-4
0.0210336	-7.58342664457667E-4
0.0210504	2.62828662370569E-4
0.0210672	7.89078923018614E-4
0.021084	1.9037891175134E-4
0.0211008	-3.79972593720568E-4
0.0211176	3.62312854580842E-4
0.0211344	-4.95658187260363E-5
0.0211512	-3.77873293187277E-4
0.021168	-2.87779838292901E-4
0.0211848	-6.67448007166529E-5
0.0212016	-1.17897106967782E-4
0.0212184	-4.56364520585589E-4
0.0212352	1.69770550896013E-4
0.021252	6.2618316333652E-4
0.0212688	5.43445258066562E-4
0.0212856	-4.63303427171311E-4
0.0213024	1.08858918412499E-4
0.0213192	6.10654783500579E-4
0.021336	1.71389096339954E-4
0.0213528	2.756007181415E-4
0.0213696	5.35240381135189E-4
0.0213864	0.00123720652633098
0.0214032	2.38614635929188E-4
0.02142	5.20801706306901E-4
0.0214368	4.98847241750825E-4
0.0214536	1.36806812080941E-4
0.0214704	1.84353453571997E-4
0.0214872	2.87892014447473E-4
0.021504	5.34567311862535E-4
0.0215208	3.15022615574106E-4
0.0215376	7.2751026130418E-4
0.0215544	2.18743491196103E-5
0.0215712	5.28349583801004E-5
0.021588	2.4318182222185E-4
0.0216048	2.594153082557E-4
0.0216216	8.11033399533385E-4
0.0216384	7.30090309626905E-4
0.0216552	2.13070538305293E-4
0.021672	7.08712743994146E-4
0.0216888	4.45787926212633E-4
0.0217056	4.26525692879228E-4
0.0217224	4.35387595855359E-4
0.0217392	0.00134515201221876
0.021756	1.20316905671187E-4
0.0217728	8.4906110739672E-4
0.0217896	3.83193651281426E-4
0.0218064	2.63629919290869E-4
0.0218232	8.3346858024413E-5
0.02184	5.07853376743868E-4
0.0218568	4.54249218320477E-4
0.0218736	-1.03971242821251E-4
0.0218904	-2.29880936810723E-4
0.0219072	3.33836149287252E-4
0.021924	-5.98443614637621E-4
0.0219408	-5.09407815969315E-4
0.0219576	-3.09477905450193E-4
0.0219744	5.11154559780285E-4
0.0219912	1.22512355170374E-4
0.022008	-5.01924066343381E-4
0.0220248	2.80985172470604E-4
0.0220416	-8.90037438023755E-5
0.0220584	-1.45652684456548E-4
0.0220752	-4.56717101012032E-5
0.022092	-9.49330527944046E-5
0.0221088	-3.56303428130225E-4
0.0221256	-8.3010297977617E-6
0.0221424	-1.1324981306345E-4
0.0221592	8.43724683555431E-5
0.022176	3.04798563608734E-4
0.0221928	3.27105583504188E-4
0.0222096	2.33005883580674E-5
0.0222264	-1.60107386518402E-4
0.0222432	-2.45890074521461E-4
0.02226	4.92901898527541E-4
0.0222768	-1.70908346363509E-4
0.0222936	1.12977388774425E-4
0.0223104	2.54703900266221E-4
0.0223272	4.05132100788875E-4
0.022344	2.23999704777423E-4
0.0223608	5.11523131127081E-4
0.0223776	-9.09748303762555E-5
0.0223944	1.13105592567452E-4
0.0224112	8.94556537549992E-4
0.022428	3.57120715559906E-4
0.0224448	9.58609112003139E-4
0.0224616	9.0601452506874E-4
0.0224784	8.27395085573829E-4
0.0224952	8.33148118646199E-4
0.022512	5.74966750264973E-4
0.0225288	2.27461133194958E-4
0.0225456	6.43009582515124E-4
0.0225624	3.52409317630364E-4
0.0225792	1.86388647884866E-4
0.022596	6.28282460594301E-4
0.0226128	3.53979790888907E-4
0.0226296	1.88471915359898E-4
0.0226464	7.64512355694004E-4
0.0226632	5.10401354777107E-5
0.02268	8.96607760233834E-5
0.0226968	6.60204584307558E-4
0.0227136	8.51769356084005E-4
0.0227304	9.98367382214607E-6
0.0227472	0.00110211441866095
0.022764	3.41351952516205E-4
0.0227808	9.19555789516521E-4
0.0227976	7.21629023411085E-4
0.0228144	1.16294588655861E-4
0.0228312	8.83050474782918E-4
0.022848	2.10843040554482E-4
0.0228648	3.93241418198908E-4
0.0228816	-9.83464131723641E-5
0.0228984	6.34259844855866E-4
0.0229152	1.351081295079E-4
0.022932	-3.03837054127515E-4
0.0229488	-4.48448101408346E-4
0.0229656	2.74671255765031E-4
0.0229824	-1.3635809968976E-4
0.0229992	-4.31028753463309E-4
0.023016	-1.69898747473921E-4
0.0230328	-5.28349620135402E-5
0.0230496	1.08185869175997E-4
0.0230664	-8.58147336448134E-5
0.0230832	1.83632313658261E-4
0.0231	-2.08727720232832E-4
0.0231168	-3.11513101823021E-4
0.0231336	3.34124626732244E-5
0.0231504	-1.05621839949573E-4
0.0231672	2.84895309535664E-4
0.023184	-9.43561542814156E-5
0.0232008	-3.86174337297084E-4
0.0232176	-2.66209977212038E-4
0.0232344	-1.93263443457557E-4
0.0232512	-3.65373683434266E-5
0.023268	1.59546498341753E-4
0.0232848	2.44383665723723E-5
0.0233016	-3.0574404482757E-4
0.0233184	-4.62325871731474E-5
0.0233352	5.34567308848685E-4
0.023352	1.11214680782585E-5
0.0233688	4.12006891492545E-4
0.0233856	5.37644149576772E-4
0.0234024	3.31833010293256E-4
0.0234192	1.64626474276362E-4
0.023436	7.74175526396507E-4
0.0234528	-4.30115339486923E-5
0.0234696	6.05494684607915E-4
0.0234864	6.12241276506607E-4
0.0235032	3.03244121119429E-4
0.02352	-4.52832579767026E-12
0.0235368	4.283365281085E-4
0.0235536	3.45758872774551E-4
0.0235704	3.09702261878746E-4
0.0235872	2.59799909832809E-4
0.023604	7.8922315980768E-4
0.0236208	5.67819529542427E-4
0.0236376	2.15137789294105E-4
0.0236544	8.81079380063217E-4
0.0236712	7.7869462348434E-4
0.023688	2.67235585486135E-4
0.0237048	5.2926300254179E-4
0.0237216	6.77688031278503E-4
0.0237384	8.55823721312404E-4
0.0237552	1.93615996977244E-4
0.023772	3.00856366783131E-4
0.0237888	5.17324244172792E-4
0.0238056	2.4481637855215E-4
0.0238224	0.00143937994784998
0.0238392	3.36432228551131E-4
0.023856	1.32335776872365E-4
0.0238728	2.57844844838985E-4
0.0238896	3.78321997280234E-4
0.0239064	-7.06437173757259E-4
0.0239232	2.20073534358899E-4
0.02394	2.53117418234795E-4
0.0239568	-8.03341299908172E-5
0.0239736	-1.09291575092786E-5
0.0239904	-2.17445408457615E-4
0.0240072	1.08907000658397E-4
0.024024	-1.51934551020845E-4
0.0240408	-1.06358993227282E-4
0.0240576	3.53162498831935E-4
0.0240744	-1.33393440629366E-4
0.0240912	-6.88921669114161E-4
0.024108	4.84761122603722E-4
0.0241248	1.97670356722525E-4
0.0241416	9.08626517440975E-5
0.0241584	-2.17285158785993E-4
0.0241752	-3.86334580982835E-4
0.024192	-2.27573301970283E-4
0.0242088	-3.03083870082961E-4
0.0242256	1.41902800580155E-4
0.0242424	6.31711847414339E-5
0.0242592	3.95997752088575E-4
0.024276	2.65889470999553E-4
0.0242928	-4.49345468415821E-5
0.0243096	8.33308760081319E-6
0.0243264	-7.96610719052118E-5
0.0243432	4.28913432996473E-4
0.02436	-5.8555936178015E-5
0.0243768	-1.16102291139841E-4
0.0243936	3.11465022734584E-4
0.0244104	8.35872296252532E-5
0.0244272	6.46022319075795E-4
0.024444	4.44586041632122E-4
0.0244608	3.91013931671889E-4
0.0244776	3.35663018722275E-4
0.0244944	5.6748300269047E-4
0.0245112	2.90856673540143E-4
0.024528	0.00119376231417125
0.0245448	-1.64113676990311E-4
0.0245616	9.57984159984797E-5
0.0245784	5.38557584014076E-4
0.0245952	1.67751386467453E-4
0.024612	9.59602668840122E-4
0.0246288	4.26028907349006E-4
0.0246456	2.82603713435895E-4
0.0246624	0.0011942751171066
0.0246792	-1.0882686318165E-4
0.024696	6.21167296361512E-4
0.0247128	6.75140035208057E-4
0.0247296	8.83515195833965E-4
0.0247464	4.36108737464302E-4
0.0247632	3.25743447891585E-4
0.02478	6.23699274034842E-5
0.0247968	8.60390882349125E-5
0.0248136	5.25993859883698E-4
0.0248304	3.33980382020031E-4
0.0248472	-1.38665727364675E-4
0.024864	8.43885043262086E-5
0.0248808	1.52030696263521E-4
0.0248976	3.46015264620281E-4
0.0249144	-6.08154944406168E-5
0.0249312	-6.85396185272305E-5
0.024948	-3.70950422861453E-4
0.0249648	-1.08330087039972E-4
0.0249816	-6.14548891927579E-4
0.0249984	-1.98151112472965E-4
0.0250152	-2.87186910387962E-4
0.025032	1.29643585661565E-5
0.0250488	-4.10083944571467E-5
0.0250656	-1.3393829444332E-4
0.0250824	4.16189461888379E-4
0.0250992	-3.40726976240357E-4
0.025116	-5.02725329657158E-4
0.0251328	-2.22477313127891E-4
0.0251496	2.05041932184013E-4
0.0251664	-7.84431598348816E-5
0.0251832	-1.73183915515194E-4
0.0252	-3.45294140121003E-4
0.0252168	-3.87728773283119E-4
0.0252336	3.92215818775936E-4
0.0252504	-4.94969149698805E-4
0.0252672	4.82197098533198E-4
0.025284	3.23531981115969E-4
0.0253008	2.08615545049713E-4
0.0253176	-8.85229969755201E-5
0.0253344	1.29787769661262E-4
0.0253512	9.48240822219288E-4
0.025368	3.9348180284279E-4
0.0253848	3.99859815358553E-4
0.0254016	8.77409618685926E-4
0.0254184	4.02600117996478E-4
0.0254352	4.08898007086984E-4
0.025452	5.30384753327234E-4
0.0254688	3.59348216433666E-4
0.0254856	5.52082820262466E-4
0.0255024	3.56559805090145E-5
0.0255192	3.81735361352548E-4
0.025536	-2.34015424139206E-4
0.0255528	3.34765609730728E-4
0.0255696	3.52088809098886E-4
0.0255864	-1.80443262849896E-5
0.0256032	-4.96940209579312E-5
0.02562	1.62479107710703E-4
0.0256368	7.89832104383203E-4
0.0256536	4.83158607310206E-4
0.0256704	5.98700014757633E-4
0.0256872	9.04171628133433E-4
0.025704	3.63098106460323E-4
0.0257208	6.99882888272074E-4
0.0257376	3.40871195711475E-4
0.0257544	4.00949568409025E-5
0.0257712	1.98423541153191E-4
0.025788	7.43471317074681E-4
0.0258048	1.94481352705604E-4
0.0258216	-7.40522632553535E-5
0.0258384	4.2530778065668E-5
0.0258552	1.99609398173278E-4
0.025872	-5.71232892602545E-4
0.0258888	3.46287713976642E-4
0.0259056	-1.26967355387537E-4
0.0259224	-2.91625880945078E-4
0.0259392	5.52291152244236E-4
0.025956	-2.76385951913173E-4
0.0259728	-1.66341172248142E-4
0.0259896	-3.52729819968414E-4
0.0260064	-3.76815631812234E-4
0.0260232	3.84764122768311E-5
0.02604	-3.05599825989196E-4
0.0260568	3.16416796842005E-4
0.0260736	6.40269282200828E-4
0.0260904	-4.49986417043469E-5
0.0261072	2.82235139213775E-4
0.026124	4.69601319263687E-4
0.0261408	3.60565667037341E-6
0.0261576	2.67796467068204E-4
0.0261744	-6.29708693004362E-4
0.0261912	2.01324100125099E-4
0.026208	-4.61396431117214E-4
0.0262248	-2.20634420683216E-4
0.0262416	-2.64879886011794E-4
0.0262584	2.47204128560127E-4
0.0262752	-1.17416356422822E-4
0.026292	-2.83372921218361E-4
0.0263088	2.64302980327747E-4
0.0263256	-1.83760521281994E-4
0.0263424	4.42775337996758E-5
0.0263592	4.29971097902879E-4
0.026376	6.08539462909774E-4
0.0263928	1.37912535541571E-4
0.0264096	7.35779245418416E-4
0.0264264	9.11190658199068E-5
0.0264432	4.09603126430902E-4
0.02646	6.43185864405688E-4
0.0264768	3.10984264132871E-4
0.0264936	6.66694775479653E-4
0.0265104	1.98135089641861E-4
0.0265272	4.50899955298994E-4
0.026544	3.40101998141947E-4
0.0265608	-3.98225209054651E-5
0.0265776	8.70614945854382E-4
0.0265944	7.69351960737116E-4
0.0266112	3.47377418100285E-4
0.026628	7.18359888292682E-4
0.0266448	-9.30901473609559E-5
0.0266616	7.06517302700232E-4
0.0266784	5.03782985864162E-4
0.0266952	5.46954766422538E-4
0.026712	7.86803352219409E-4
0.0267288	5.67354801603017E-4
0.0267456	8.30904593026384E-4
0.0267624	7.84111127677097E-4
0.0267792	0.00126912865574681
0.026796	5.99597414900997E-4
0.0268128	2.74543053743937E-4
0.0268296	-1.26662872486039E-4
0.0268464	1.45187955400724E-4
0.0268632	2.23903547219398E-4
0.02688	7.72589035259198E-4
0.0268968	-3.64251922664594E-5
0.0269136	3.70325441465099E-4
0.0269304	-1.25701364497062E-4
0.0269472	-2.5858199640797E-4
0.026964	-5.64726706110586E-5
0.0269808	-5.63204283216929E-4
0.0269976	-4.16814428049105E-4
0.0270144	-6.69210688969288E-5
0.0270312	-3.26592761844248E-5
0.027048	-2.42957466726101E-4
0.0270648	7.96771036834799E-5
0.0270816	6.87559533760582E-4
0.0270984	-2.02990716115371E-4
0.0271152	-1.97413965637811E-4
0.027132	-3.06897862902757E-4
0.0271488	5.20945916672816E-4
0.0271656	-2.64014525685386E-4
0.0271824	1.28200114350559E-7
0.0271992	-1.78023511554545E-4
0.027216	-8.73371263501466E-5
0.0272328	-8.26257324836289E-5
0.0272496	-2.64527331724019E-4
0.0272664	-6.03507547737974E-5
0.0272832	9.61830087411184E-5
0.0273	-5.2674706565898E-5
0.0273168	-9.73688792806906E-5
0.0273336	-3.46303734285088E-4
0.0273504	1.95955661669697E-4
0.0273672	-2.61370335062799E-5
0.027384	3.00680102642575E-4
0.0274008	7.64672610005078E-4
0.0274176	6.87190955860339E-4
0.0274344	1.21679050377577E-4
0.0274512	4.28112175768402E-4
0.027468	0.00102089891001086
0.0274848	5.68732961597808E-4
0.0275016	0.00101158828786432
0.0275184	6.67832561114571E-4
0.0275352	2.60360792370926E-4
0.027552	5.18189608000076E-4
0.0275688	4.69793617439307E-4
0.0275856	4.67806500239881E-4
0.0276024	-8.91159231970344E-5
0.0276192	-1.17881086224972E-4
0.027636	4.07840346722697E-4
0.0276528	8.38708854063027E-4
0.0276696	-3.06849786047302E-4
0.0276864	5.49614945755271E-4
0.0277032	6.16231541770417E-4
0.02772	-2.3912745347275E-4
0.0277368	8.35583946042617E-4
0.0277536	8.41417102624997E-4
0.0277704	6.63858323123322E-4
0.0277872	1.60732363419544E-4
0.027804	1.54947284996108E-4
0.0278208	2.34416064857776E-4
0.0278376	2.7286041587968E-4
0.0278544	1.87045677911039E-4
0.0278712	-3.88562077294513E-4
0.027888	3.32041322770675E-5
0.0279048	-3.69492131012828E-4
0.0279216	1.54674857242719E-4
0.0279384	-2.8609720213263E-4
0.0279552	-3.98834206896102E-4
0.027972	3.25839600977001E-4
0.0279888	-4.80947121546683E-4
0.0280056	1.11022312828745E-4
0.0280224	5.19295342054692E-4
0.0280392	9.79938580577182E-5
0.028056	1.18810532503771E-4
0.0280728	1.55011381882356E-4
0.0280896	1.68264188661448E-4
0.0281064	2.82507561864913E-4
0.0281232	1.45444361113142E-4
0.02814	-1.36149765497195E-4
0.0281568	1.94801854569366E-4
0.0281736	-1.81388796506155E-4
0.0281904	-1.1573370656853E-4
0.0282072	3.20134648429102E-4
0.028224	4.42454721926627E-5
0.0282408	-3.52072772101709E-5
0.0282576	4.89728889406023E-5
0.0282744	-2.48373970614825E-4
0.0282912	-9.41574351364098E-4
0.028308	-4.30275576865476E-4
0.0283248	3.4627167628031E-4
0.0283416	8.59525534051607E-4
0.0283584	7.18968850378529E-4
0.0283752	5.47419507416863E-4
0.028392	1.84513701778349E-4
0.0284088	1.73712745707234E-4
0.0284256	3.07394641339834E-4
0.0284424	7.42173280464197E-4
0.0284592	6.54595780581031E-4
0.028476	3.34685481432453E-4
0.0284928	5.2733997512277E-4
0.0285096	9.89665868259961E-4
0.0285264	7.94367228999737E-4
0.0285432	1.3645424360827E-4
0.02856	7.29769805747878E-4
0.0285768	5.11987874617022E-4
0.0285936	2.31643696205122E-4
0.0286104	4.62197692230452E-4
0.0286272	2.730847698981E-4
0.028644	1.27560328741142E-5
0.0286608	6.36615544299444E-4
0.0286776	2.03936199071743E-4
0.0286944	0.00127404837413411
0.0287112	3.11529130461771E-4
0.028728	5.33461584816934E-4
0.0287448	5.28541852378685E-4
0.0287616	1.86661074719391E-4
0.0287784	5.69005393541396E-4
0.0287952	2.39255647882875E-4
0.028812	5.47723977207184E-4
0.0288288	7.28664071748217E-4
0.0288456	-6.1746547810238E-4
0.0288624	6.06376068102576E-4
0.0288792	3.02154412159293E-4
0.028896	-4.67293690595278E-5
0.0289128	-1.96099894813477E-4
0.0289296	1.09756328952533E-4
0.0289464	1.51662118825143E-4
0.0289632	1.59209979396E-4
0.02898	-1.7616459794246E-4
0.0289968	-2.09625133520886E-4
0.0290136	6.08251011893998E-4
0.0290304	-2.92603410332402E-4
0.0290472	-2.10971229749141E-4
0.029064	1.98840207987399E-4
0.0290808	2.62892763727655E-4
0.0290976	-6.13298928102755E-4
0.0291144	-2.61097947188186E-4
0.0291312	6.10718842836868E-5
0.029148	2.29800799132102E-4
0.0291648	-3.78402132748932E-4
0.0291816	2.51723232684742E-4
0.0291984	-1.85314962146333E-4
0.0292152	3.30102294566472E-4
0.029232	1.28714090379331E-4
0.0292488	-4.31156956657731E-4
0.0292656	4.56669004245696E-4
0.0292824	-3.65293549481549E-4
0.0292992	-3.19381456352939E-4
0.029316	1.52158901097576E-4
0.0293328	-3.02458891349121E-4
0.0293496	-1.11294728307061E-4
0.0293664	6.97142572605643E-4
0.0293832	5.30833462745922E-4
0.0294	5.31025757770321E-4
0.0294168	4.03946235387981E-4
0.0294336	5.72322597873606E-4
0.0294504	2.37957608781863E-4
0.0294672	3.26913277448147E-4
0.029484	0.00101312670006021
0.0295008	9.88191552126307E-4
0.0295176	1.00349563543291E-4
0.0295344	9.94986223095585E-4
0.0295512	1.03875093694679E-4
0.029568	8.87569568966565E-4
0.0295848	7.48807694637399E-4
0.0296016	9.9279077259477E-4
0.0296184	3.53563128911133E-4
0.0296352	3.4066286539396E-4
0.029652	-1.39418485424733E-6
0.0296688	6.82751980186353E-4
0.0296856	4.52951162828429E-4
0.0297024	0.00105003264825951
0.0297192	6.16295640862822E-4
0.029736	-1.78600419948265E-4
0.0297528	1.82350305019338E-4
0.0297696	8.22026659921018E-4
0.0297864	2.480855205461E-4
0.0298032	3.03885126959974E-4
0.02982	9.28786278401848E-4
0.0298368	7.70698065527486E-4
0.0298536	1.99625427090117E-4
0.0298704	-4.84793169814671E-4
0.0298872	1.5528382398924E-5
0.029904	3.27922870916647E-4
0.0299208	-2.11532247160944E-6
0.0299376	3.02138385039127E-4
0.0299544	6.46278714642003E-4
0.0299712	-2.03824023049864E-4
0.029988	-6.53938740144918E-4
0.0300048	-9.37471939323525E-5
0.0300216	-2.62476112031274E-4
0.0300384	1.98327386402737E-4
0.0300552	-3.21304477608488E-4
0.030072	3.39845592430403E-4
0.0300888	1.02144378627887E-4
0.0301056	-2.36098697608995E-4
0.0301224	-4.1713495488905E-5
0.0301392	-5.80158906471203E-4
0.030156	-4.75754976837218E-4
0.0301728	2.37653123744008E-5
0.0301896	-1.0275333696918E-4
0.0302064	6.58249506059566E-4
0.0302232	-7.18408035648816E-5
0.03024	-2.53117427609157E-4
0.0302568	-7.48375079465592E-6
0.0302736	-5.41169725140916E-5
0.0302904	3.44556986733792E-4
0.0303072	-3.51688186971503E-4
0.030324	5.26106007856029E-5
0.0303408	-1.0256092587235E-5
0.0303576	2.78341028728399E-4
0.0303744	-1.37495773585782E-5
0.0303912	4.34121606912987E-4
0.030408	3.9264849849989E-4
0.0304248	4.02183467538669E-4
0.0304416	8.38083869205404E-4
0.0304584	3.99587391345007E-4
0.0304752	8.73050772923063E-4
0.030492	2.17349259688808E-4
0.0305088	7.67364833059317E-4
0.0305256	5.72899499195936E-4
0.0305424	5.84341464241287E-4
0.0305592	2.85488246561556E-4
0.030576	4.97421082660885E-5
0.0305928	2.52636671927531E-4
0.0306096	0.0011638914197016
0.0306264	8.86431782585098E-4
0.0306432	5.92979031650652E-4
0.03066	6.56198295122252E-4
0.0306768	1.32303726481719E-4
0.0306936	2.3140332774699E-4
0.0307104	7.22878985598692E-4
0.0307272	5.41057511885629E-4
0.030744	2.97683392458078E-4
0.0307608	5.27163697849428E-4
0.0307776	8.03453496363917E-4
0.0307944	5.82867146268733E-4
0.0308112	-2.60569071177784E-5
0.030828	7.38519539913741E-4
0.0308448	-1.49675000487608E-4
0.0308616	-3.96141936373424E-5
0.0308784	-6.22865952940619E-4
0.0308952	1.27768610002247E-4
0.030912	3.13131652631528E-5
0.0309288	-3.10519542711905E-4
0.0309456	-3.49508758935032E-4
0.0309624	1.21967502345408E-4
0.0309792	3.22105772930388E-5
0.030996	2.85712594101978E-4
0.0310128	2.67732364550764E-4
0.0310296	-3.4356341954399E-4
0.0310464	-4.88126397690946E-4
0.0310632	4.70001947610912E-4
0.03108	1.71629546215439E-5
0.0310968	-4.03080879985083E-4
0.0311136	-5.55367980147408E-4
0.0311304	1.50396139059599E-4
0.0311472	-4.86411712260785E-4
0.031164	-1.70828218163043E-4
0.0311808	-1.41614337828988E-4
0.0311976	-2.9971858090292E-4
0.0312144	-3.7654320438445E-4
0.0312312	-3.42970495124456E-4
0.031248	4.22423264038962E-5
0.0312648	3.11849682851171E-5
0.0312816	-7.70650047281322E-5
0.0312984	-9.28017109870646E-5
0.0313152	7.52525539055222E-4
0.031332	-7.36035690891173E-5
0.0313488	4.99536317923369E-4
0.0313656	1.53200535768468E-4
0.0313824	7.2630836970486E-4
0.0313992	3.34316907468016E-4
0.031416	3.69460084797026E-4
0.0314328	7.56644000542047E-4
0.0314496	9.17728916700781E-4
0.0314664	7.8199580662591E-4
0.0314832	8.06370074608166E-4
0.0315	7.92636509672667E-4
0.0315168	5.7568788260433E-4
0.0315336	1.42704059807988E-4
0.0315504	2.97090460862362E-4
0.0315672	5.38429383140411E-4
0.031584	-3.3572702375028E-5
0.0316008	1.68023817888315E-4
0.0316176	1.39483005486512E-4
0.0316344	5.12580801250526E-4
0.0316512	7.73502470931051E-4
0.031668	1.19756027150748E-4
0.0316848	6.71710648183208E-4
0.0317016	3.00632021097963E-4
0.0317184	6.94225992590521E-4
0.0317352	8.99908945020613E-4
0.031752	5.17244115577189E-4
0.0317688	4.17679786051683E-4
0.0317856	3.55438067369653E-4
0.0318024	7.26885272115739E-4
0.0318192	5.13991015467566E-4
0.031836	4.63848283377282E-4
0.0318528	-1.36133745365073E-4
0.0318696	-1.25428935479839E-4
0.0318864	-3.80950127544058E-4
0.0319032	-3.33179122506428E-4
0.03192	-1.71020518896344E-4
0.0319368	1.76228694049993E-4
0.0319536	-2.812255500303E-4
0.0319704	-4.34554288710577E-4
0.0319872	2.71241871961962E-4
0.032004	1.19611799851036E-4
0.0320208	-3.79315563134703E-5
0.0320376	-1.89577675615147E-5
0.0320544	-1.76260749903857E-4
0.0320712	-2.06852778677494E-4
0.032088	1.67174474065484E-4
0.0321048	1.14227349531609E-4
0.0321216	-2.21884377155589E-4
0.0321384	-2.24352381497012E-6
0.0321552	2.41739553001444E-4
0.032172	1.09499923650448E-4
0.0321888	1.60395834128364E-4
0.0322056	4.69296838034937E-4
0.0322224	-3.80805909882173E-4
0.0322392	5.02164443880548E-4
0.032256	-5.13654487496454E-4
0.0322728	-7.30106296959086E-5
0.0322896	1.72574961558365E-4
0.0323064	2.88292662792835E-5
0.0323232	2.32364830770048E-4
0.03234	4.62229742707267E-4
0.0323568	2.28054064661513E-4
0.0323736	3.83578260837583E-4
0.0323904	6.53217612204075E-4
0.0324072	7.96129990268918E-4
0.032424	7.67765460430045E-4
0.0324408	4.14971544577088E-4
0.0324576	2.2673999812434E-4
0.0324744	6.47416504468411E-4
0.0324912	4.13833756687816E-4
0.032508	7.07927514332212E-4
0.0325248	6.14068143512874E-4
0.0325416	9.04684437101185E-4
0.0325584	8.46288754078151E-4
0.0325752	1.10637714046283E-4
0.032592	4.34602369759576E-4
0.0326088	4.284006296421E-4
0.0326256	3.13980980333597E-4
0.0326424	7.81867604046003E-4
0.0326592	4.96395388973543E-4
0.032676	3.5912386884362E-4
0.0326928	5.76729518625212E-4
0.0327096	1.89241124222566E-4
0.0327264	5.85783729417378E-4
0.0327432	9.32760510921302E-4
0.03276	5.07404676899061E-4
0.0327768	4.05917312701113E-5
0.0327936	2.12862210058441E-4
0.0328104	1.05605809900607E-4
0.0328272	6.5110229922222E-4
0.032844	-2.90872689011574E-4
0.0328608	9.73480451797771E-4
0.0328776	4.56749131876252E-4
0.0328944	4.61252199431416E-4
0.0329112	-1.77045979616307E-4
0.032928	5.42531824878971E-4
0.0329448	-9.56702358758997E-6
0.0329616	5.65688772072764E-6
0.0329784	-4.04090465368518E-4
0.0329952	-1.59899061472846E-4
0.033012	-3.61207190899031E-5
0.0330288	3.14109182131873E-4
0.0330456	3.99779691283349E-4
0.0330624	-4.97581259217373E-5
0.0330792	-6.07834334348042E-5
0.033096	3.73450350956028E-4
0.0331128	2.51194396130311E-4
0.0331296	-4.53031224231861E-5
0.0331464	-4.12695961725141E-4
0.0331632	-1.83712440925353E-4
0.03318	-3.83498123339814E-4
0.0331968	1.16038190958603E-4
0.0332136	-4.82790022942062E-4
0.0332304	2.20185734396585E-5
0.0332472	1.73953122991302E-4
0.033264	2.20297883264332E-4
0.0332808	-5.9706544841498E-4
0.0332976	-2.99670502643893E-5
0.0333144	-3.88514004255334E-4
0.0333312	2.33614798324091E-4
0.033348	7.98613900796994E-4
0.0333648	-4.22743804413888E-5
0.0333816	5.04808602183799E-4
0.0333984	3.40262241551071E-4
0.0334152	4.03561627595661E-4
0.033432	1.76693425202788E-4
0.0334488	0.00149929803823277
0.0334656	5.15673653337213E-4
0.0334824	9.00854432888309E-4
0.0334992	9.59570613586655E-4
0.033516	8.73916126778511E-4
0.0335328	3.31528532681094E-4
0.0335496	3.36191852928332E-4
0.0335664	2.97939794034021E-4
[truncated: 117,049 more rows]
