# Supplementary material for: Extending the coherence of spin defects in hBN enables advanced qubit control and quantum sensing
Source: Nat Commun. 2023 Aug 22;14:5089. doi: 10.1038/s41467-023-40473-w (PMC10444786; doi:10.1038/s41467-023-40473-w)
Supplement: Supplementary file 3 — Source Data [file 41467_2023_40473_MOESM3_ESM.zip › DATA/Fig2a_N300.txt]

tS	Contrast	Norm. Contrast
6.0E-6	5.74292814785271E-4	0.01573404972014441
6.24E-6	3.0685241576607E-4	0.008406915500440273
6.480000000000001E-6	1.03525179718887E-4	0.002836306293668137
6.72E-6	2.36054162324869E-4	0.006467237323969014
7.2E-6	1.44543861443232E-4	0.0039601057929652605
7.44E-6	2.49231581122811E-4	0.00682826249651537
7.680000000000001E-6	1.6170308991632E-4	0.004430221641543014
8.16E-6	1.42968618776489E-4	0.003916948459629836
8.64E-6	3.13868073078941E-5	8.599125289834001E-4
8.88E-6	5.18928771233735E-5	0.0014217226609143426
9.36E-6	1.77855776595853E-5	4.8727610026261096E-4
9.84E-6	-1.80826229907136E-5	-4.954143285127014E-4
1.032E-5	4.25071546654694E-7	1.164579579875874E-5
1.08E-5	-5.56911314635717E-6	-1.5257844236594986E-4
1.128E-5	2.12528962459856E-5	5.822711300270027E-4
1.1760000000000001E-5	3.16431615969794E-5	8.669359341638192E-4
1.248E-5	-8.85020378009983E-7	-2.4247133644109126E-5
1.2960000000000001E-5	-2.91679098268676E-7	-7.991208171744549E-6
1.368E-5	6.63015521714432E-6	1.8164808814094029E-4
1.416E-5	-2.05149744590081E-5	-5.620540947673452E-4
1.488E-5	-1.15858615482563E-5	-3.174208643357891E-4
