# Supplementary material for: Extending the coherence of spin defects in hBN enables advanced qubit control and quantum sensing
Source: Nat Commun. 2023 Aug 22;14:5089. doi: 10.1038/s41467-023-40473-w (PMC10444786; doi:10.1038/s41467-023-40473-w)
Supplement: Supplementary file 3 — Source Data [file 41467_2023_40473_MOESM3_ESM.zip › DATA/Fig3i.txt]

Sampling	Real	Imaginary	Abs	Phase
0.0	2.266227719616224E-4	0.0	2.266227719616224E-4	0.0
0.49999840000512	-2.785481036069558E-7	4.731022704995808E-7	5.490125721464764E-7	2.102917048004411
0.99999680001024	-5.068611247668421E-7	4.539732251484232E-7	6.804409518478214E-7	2.4111827231369354
1.49999520001536	-5.602808863940583E-7	-1.6076978073308923E-7	5.828907222245669E-7	-2.8621555647029036
1.99999360002048	6.048854197408758E-9	-2.2192794414577276E-7	2.2201036243804195E-7	-1.5435471355404609
2.4999920000256	5.460548714876499E-8	-1.0179614483997483E-7	1.1551716033142034E-7	-1.0784389736060913
2.99999040003072	-3.0590756123715595E-7	3.636900876598069E-7	4.7523669458919346E-7	2.270113343075597
3.4999888000358403	2.8681995117408157E-8	8.649157249663723E-7	8.653911648139357E-7	1.537646867913401
3.99998720004096	1.9844182045345066E-6	-9.362442436392509E-7	2.1941898036030494E-6	-0.44083242949812895
4.49998560004608	6.045987059465215E-7	7.338710049357252E-7	9.508450174016686E-7	0.8816816856673756
4.9999840000512	7.397466467888396E-8	1.463764147682422E-6	1.4656321950116956E-6	1.5203020011835544
5.499982400056321	7.97797971558474E-7	4.784190018377433E-7	9.302506891920254E-7	0.5401800374484429
5.99998080006144	-1.6312963336422321E-6	-3.071911210660302E-7	1.6599681060238456E-6	-2.9554613165292514
6.49997920006656	3.9555645770478926E-7	-2.2912039606796236E-7	4.571225952917889E-7	-0.525011645776105
6.999977600071681	-4.6643963529619645E-7	4.845785535753121E-7	6.725937168606249E-7	2.33712364652798
7.4999760000768	-6.543026851190327E-7	6.858818962209676E-7	9.479166520942895E-7	2.332635520101668
7.99997440008192	1.7879333702631683E-9	4.597414681675624E-7	4.5974494478852325E-7	1.5669073490097862
8.49997280008704	-5.258178022219323E-7	-6.0935555531499E-7	8.048593379757378E-7	-2.2827365992307103
8.99997120009216	-6.443165197889368E-7	-1.4695187645140261E-6	1.604565105233115E-6	-1.9840073018039233
9.49996960009728	5.698281109049087E-7	5.316321669700097E-7	7.793181872218081E-7	0.7507345036012483
9.9999680001024	-2.5910324864441617E-7	-1.0644424081114708E-6	1.0955236800928755E-6	-1.809569578679657
10.499966400107521	4.657163537585752E-7	-5.698887892953638E-7	7.359789088844312E-7	-0.8856518140391516
10.999964800112641	8.319321329264963E-7	8.405694313109017E-7	1.182652967970724E-6	0.7905624166243391
11.49996320011776	-6.875049252044788E-7	-2.3415745161546427E-7	7.262869504042217E-7	-2.8133251841653784
11.99996160012288	-3.784296239302904E-7	8.681301155799199E-7	9.470263342932056E-7	1.981874360492115
12.499960000128	-1.9860322450162817E-7	-1.2499111662455652E-7	2.346615009273946E-7	-2.5798707227589306
12.99995840013312	7.21115247204331E-8	9.666600823109892E-7	9.693460613893235E-7	1.4963356088302087
13.499956800138241	4.2075685469189954E-7	-7.702291575989278E-7	8.776612592485636E-7	-1.0708175767439856
13.999955200143361	-8.833950550929693E-7	3.015605503851318E-7	9.334482250833701E-7	2.812630696479901
14.49995360014848	2.2789418837347777E-7	2.695818691200664E-7	3.5300162216720023E-7	0.869001203034
14.9999520001536	-7.424727212424008E-7	1.0979943633913628E-6	1.325464961373291E-6	2.165375505741445
15.49995040015872	-1.031662005224731E-7	1.122994250281505E-6	1.1277230826295802E-6	1.6624062665079984
15.99994880016384	-2.2178654024583834E-7	5.542360311230473E-7	5.969646954630117E-7	1.9514459929705623
16.49994720016896	-6.929756186098001E-7	-8.157008274769394E-7	1.0703191336859296E-6	-2.2750269349211187
16.99994560017408	1.733785619779528E-7	-3.2398940115208384E-7	3.674632741001864E-7	-1.0794361835484538
17.4999440001792	7.204054808233825E-8	-1.509493593682804E-6	1.5112116827028004E-6	-1.5231075336396571
17.99994240018432	-3.2143262134486244E-7	4.998163564030999E-7	5.942518996121934E-7	2.142306651464374
18.499940800189442	-8.838153864656718E-7	1.1648751377780608E-8	8.838921488293275E-7	3.1284133436251595
18.99993920019456	-1.1952432336628723E-6	-4.622985625709604E-8	1.1961369433415355E-6	-3.102933724352633
19.49993760019968	-7.46527260562549E-8	-2.3514002493405701E-7	2.4670602107289394E-7	-1.8782134997585131
19.9999360002048	-6.918782264857012E-7	-9.600608581220003E-7	1.1833901856881148E-6	-2.1952544386546875
20.49993440020992	-8.436154878650277E-7	8.159769468467184E-7	1.1736717893649148E-6	2.372846763176483
20.999932800215042	-5.886804413126246E-8	6.859077478999558E-7	6.884292884886796E-7	1.656411543130698
21.49993120022016	4.899449889835283E-7	-7.08155131932539E-8	4.950362907291683E-7	-0.1435435944414618
21.999929600225283	-1.0716602513339537E-7	-2.8981225855569365E-7	3.0899142731157403E-7	-1.9249804412401108
22.4999280002304	4.522733551639587E-7	-5.627496113264526E-7	7.219683599987869E-7	-0.8938125403856905
22.99992640023552	-1.01628261847533E-6	-4.914113793752376E-7	1.1288558386235804E-6	-2.691201070657185
23.499924800240642	9.264502551611873E-7	-2.583426830419296E-7	9.61795725281378E-7	-0.2719440227831823
23.99992320024576	-1.824001051057014E-6	1.3893213909469634E-6	2.292857117571851E-6	2.4906525119370104
24.499921600250882	-5.835271661636178E-7	5.863457847106836E-7	8.272274976685251E-7	2.3537851575455484
24.999920000256	9.315260291969255E-7	-2.206111465136083E-7	9.572930695651358E-7	-0.2325432808207956
25.499918400261123	7.321757645153469E-7	-5.468286276474595E-7	9.138396457576332E-7	-0.6414848274377457
25.99991680026624	9.052095409104973E-7	5.521498505795204E-7	1.060317768619568E-6	0.5477174944694408
26.49991520027136	-5.164305727997063E-7	-1.1094414337494573E-6	1.2237486798531323E-6	-2.0064543504412233
26.999913600276482	-1.11857401510701E-6	3.742915026454571E-7	1.1795346354495963E-6	2.8186891567524484
27.4999120002816	-1.2708952165831491E-6	-5.846716352608987E-7	1.3989337270266175E-6	-2.7104150546320853
27.999910400286723	6.955972089159899E-7	1.1538867944295916E-7	7.051028466793375E-7	0.1643873920347007
28.49990880029184	-1.4577543705066974E-7	-7.827919829806722E-7	7.96249814233025E-7	-1.754912294807233
28.99990720029696	-5.428556435286382E-7	-6.020407846222795E-7	8.106450246929921E-7	-2.3045457096397888
29.499905600302082	-1.0461992869566288E-6	-1.0480395828129386E-6	1.4808510779856551E-6	-2.355315748321401
29.9999040003072	-6.06155742980965E-7	3.6385695004911555E-7	7.069771317714954E-7	2.600974838916448
30.499902400312322	2.0266808785482458E-8	-5.776536960833155E-7	5.780091142335584E-7	-1.5357260081224315
30.99990080031744	9.325409670120792E-7	-6.783917321401036E-8	9.350052452142631E-7	-0.07261866702370078
31.499899200322563	-6.595159216101916E-7	-1.1287819517690307E-6	1.3073293179214036E-6	-2.099570995376029
31.99989760032768	3.6094762070335134E-7	3.912263314167423E-7	5.322980624473595E-7	0.8256313719126624
32.499896000332804	3.1287974722555753E-7	2.40397745065262E-7	3.9456914737013015E-7	0.6551351944819199
32.99989440033792	-5.306389407260935E-7	-2.330907746254014E-8	5.311506363613484E-7	-3.0976944374230944
33.49989280034304	-3.8223601870493266E-7	-5.3870290492348434E-8	3.860134482024268E-7	-3.0015801701209694
33.99989120034816	-1.3356264790544903E-7	3.0881520644720926E-7	3.3646071486660585E-7	1.9790025462265362
34.499889600353285	1.204406149693071E-7	-3.7253037562671856E-7	3.915160565018616E-7	-1.2580990334055906
34.9998880003584	-4.2485270938509265E-7	1.9312614562039168E-7	4.6668783227554016E-7	2.714943161053954
35.49988640036352	-3.161693465970101E-7	-9.696114417737382E-7	1.019857540907615E-6	-1.886003291502076
35.99988480036864	3.844752456019015E-8	4.5566277505801143E-7	4.572819444482521E-7	1.486618570722805
36.49988320037376	-3.1991576928673434E-7	1.1960899273941774E-6	1.2381345701708405E-6	1.8321466930532635
36.999881600378885	-9.002533344636595E-7	-4.478406195953211E-7	1.0054935538194457E-6	-2.679978577839874
37.499880000384	-1.6550068307239443E-7	5.238480017616774E-7	5.493698253882638E-7	1.8768053784189433
37.99987840038912	-4.618885285643662E-7	1.5374992398406175E-7	4.868059695037234E-7	2.8202570336741326
38.49987680039424	-1.7500901180383156E-7	4.387233566207205E-7	4.72341336172376E-7	1.9503585221787085
38.99987520039936	-1.3393651881904583E-6	-4.3379059886311214E-7	1.4078612825837917E-6	-2.828376115530529
39.499873600404484	5.436668553265345E-7	-9.259797244213677E-7	1.0737840097617934E-6	-1.0398967204242542
39.9998720004096	-5.016429374836019E-7	4.113106367167779E-7	6.487080056570431E-7	2.454818598121165
40.49987040041472	1.6747180421622621E-6	-1.1333292221442071E-7	1.6785484419585454E-6	-0.06756981547096687
40.99986880041984	-7.8230751748782E-7	-1.213076981359932E-6	1.4434544726534608E-6	-2.143574558018231
41.499867200424966	-5.012574196333808E-7	-1.751474234708696E-7	5.309761018030843E-7	-2.805438087838903
41.999865600430084	-3.419331291273175E-7	2.7340514528686087E-7	4.377997696026441E-7	2.467103840475725
42.4998640004352	4.971332229492527E-7	8.965756227159161E-7	1.0251776863589765E-6	1.0645201086290748
42.99986240044032	6.415055760250313E-7	1.2559799410759457E-6	1.4103244365947658E-6	1.0985770212592347
43.49986080044544	2.6790717384531605E-7	-1.2661676807946998E-6	1.294200467349171E-6	-1.3622827196579983
43.999859200450565	3.2673689706318177E-7	-8.766982138545102E-7	9.356050224737813E-7	-1.2140521583349617
44.499857600455684	-9.712561938523262E-7	5.732723360411756E-7	1.1278208037479244E-6	2.608381999705891
44.9998560004608	-1.8351478124383854E-7	-2.9419710306647144E-7	3.467414171795431E-7	-2.128519111252743
45.49985440046592	6.161909959593025E-7	-7.718051426770276E-7	9.876105111652184E-7	-0.8970461810970548
45.99985280047104	-2.81519435366074E-7	-8.2705415039084E-7	8.736542566527947E-7	-1.898882725202175
46.499851200476165	5.898868480782864E-7	-2.970701797359686E-7	6.604673990622823E-7	-0.4665277371591862
46.999849600481284	-1.3701899575775603E-6	-7.343862392853154E-8	1.3721566059786735E-6	-3.088046484642257
47.4998480004864	5.405069494127878E-8	1.491625986526322E-7	1.586535800429395E-7	1.2231522801855967
47.99984640049152	-7.652195610167844E-7	-5.753398101053548E-7	9.57380213736834E-7	-2.4969006785896126
48.49984480049664	4.4638880590743775E-7	-1.4725686760114934E-7	4.700505835494416E-7	-0.3186436411170407
48.999843200501765	8.172442643396467E-7	6.830403341568468E-7	1.0650973127752916E-6	0.6961833003219575
49.49984160050688	-4.5605959315637797E-8	4.178728613066006E-7	4.2035417416943187E-7	1.6795044365278526
49.999840000512	2.0381169338254512E-7	-2.8930843235228708E-8	2.0585480331962615E-7	-0.1410068518761963
50.49983840051712	-1.2841700143647944E-6	-5.361022388332278E-7	1.3915812000295476E-6	-2.746117376066817
50.999836800522246	6.481653650151884E-8	-6.227831797230283E-7	6.261470053829042E-7	-1.467094070916069
51.499835200527365	-1.3103114770514733E-6	5.984904947099122E-7	1.440523182441341E-6	2.713136007131802
51.99983360053248	1.1544873733251998E-6	-3.3716841716416353E-7	1.2027151103650052E-6	-0.28414765590590807
52.4998320005376	4.34086955603917E-7	-3.974593966981566E-7	5.885621947161911E-7	-0.7413790918591276
52.99983040054272	8.05895086458569E-7	-6.541872394662994E-7	1.0379922131974795E-6	-0.681866047748292
53.499828800547846	8.513354655180102E-7	3.7326558974640077E-7	9.295694031848808E-7	0.4132051314176693
53.999827200552964	9.681806917225302E-7	-8.463930864898834E-7	1.2859841012556058E-6	-0.7183822994409013
54.49982560055808	2.410354747125277E-7	4.655836555714939E-8	2.4549089896215445E-7	0.1908098824660693
54.9998240005632	7.271541439499532E-8	-1.0329774989036642E-7	1.2632480604793576E-7	-0.9574309825078495
55.49982240056832	3.0480929439722094E-7	-2.3648296247413033E-7	3.857886694700515E-7	-0.6598340754864483
55.999820800573445	4.340230262767773E-9	9.69775133462521E-7	9.69784845767856E-7	1.5663208549716692
56.499819200578564	4.5207722901673675E-7	1.0196251265138799E-6	1.115351612548212E-6	1.153464623549078
56.99981760058368	-1.0609374890629623E-6	-1.8855855924293368E-7	1.077563309491834E-6	-2.965701042657006
57.4998160005888	-2.2873600718265187E-7	-2.3772720049712714E-7	3.2990056507690836E-7	-2.3369216302970637
57.99981440059392	-9.493985038995447E-7	8.072442755868491E-7	1.2461945432694008E-6	2.4369423444690317
58.499812800599045	3.716544289341646E-7	-7.859702600027392E-7	8.694114469887968E-7	-1.1290949328959796
58.999811200604164	-4.973486526450599E-7	2.578477451703399E-7	5.60215263963135E-7	2.6632984450664337
59.49980960060928	-5.032315536477332E-7	2.5561711844813833E-7	5.644307821428957E-7	2.671604262256502
59.9998080006144	-3.672503932195874E-7	4.631806422585408E-7	5.9110841533764E-7	2.241185640666038
60.499806400619526	-6.196433755417741E-7	-2.0043258456408987E-6	2.097922784174124E-6	-1.8706290845947895
60.999804800624645	5.603045988576554E-7	9.60658021101353E-7	1.1121173845450874E-6	1.0427834291559532
61.49980320062976	1.5266189880862228E-6	-7.30864832850866E-7	1.6925510150903951E-6	-0.44650141436656127
61.99980160063488	6.366209058732987E-7	5.975704707489077E-7	8.731418242794298E-7	0.753768213393542
62.49980000064	1.2161579454046475E-6	8.238677796803452E-7	1.4689446097679363E-6	0.5954204990073616
62.999798400645126	-7.77133000098706E-7	-9.447849941026819E-7	1.2233373961928983E-6	-2.2591368913514414
63.499796800650245	5.429675163541358E-8	-1.9315622866618751E-7	2.0064263233595772E-7	-1.2967653150561387
63.99979520065536	-2.699884887646587E-7	-6.038440527183992E-7	6.614540226416384E-7	-1.991249538339257
64.49979360066048	-3.8063204082711674E-7	5.011968473342383E-7	6.293480994505312E-7	2.220315642567478
64.99979200066561	7.636388137627856E-7	-1.1031011453947376E-6	1.341631981899737E-6	-0.9652802177462203
65.49979040067072	-1.6785310703464214E-7	4.067399672397175E-7	4.4001371170833924E-7	1.9621850019419542
65.99978880067584	-5.968250065753455E-7	-2.568415206505411E-7	6.497442998624486E-7	-2.7352022476042563
66.49978720068097	-4.4892900517660804E-7	4.732459469996107E-7	6.523028269449837E-7	2.3298314795594717
66.99978560068608	5.673151933296122E-7	-6.129273835863497E-7	8.35180523080264E-7	-0.8240253943341493
67.4997840006912	1.0436108308619388E-6	-5.653087268085061E-7	1.1868856401937806E-6	-0.4964372196020583
67.99978240069632	-3.8050231026580875E-7	-5.753119301759458E-7	6.897578017829085E-7	-2.1551330247688947
68.49978080070144	-4.3530597853414366E-7	5.214874710934738E-7	6.792941023261096E-7	2.266363658173958
68.99977920070657	-5.535783120093595E-7	-6.931822946334124E-7	8.871023848014246E-7	-2.2446856095235037
69.49977760071168	-2.44629041128402E-7	9.047068301122024E-7	9.371967862808061E-7	1.8348771486589202
69.9997760007168	3.346020289620569E-7	-1.13335592972371E-6	1.1817166247562992E-6	-1.283720301802488
70.49977440072192	4.7025872777242715E-7	-2.3583673015682145E-7	5.260819654171802E-7	-0.4648502500729827
70.99977280072704	1.3028086651661983E-6	1.2355245567540611E-6	1.7955030906056527E-6	0.75889716824741
71.49977120073217	-1.5839198008197565E-7	-1.9067500451822983E-6	1.913317473436383E-6	-1.653675126240558
71.99976960073728	-4.801617771086858E-7	4.453411425868452E-8	4.822225829728185E-7	3.049109090656811
72.4997680007424	-2.968872390999931E-7	1.9176820164393466E-7	3.5343609875360103E-7	2.5680843265154563
72.99976640074752	2.142766136102935E-7	-1.1978968283750047E-6	1.2169105466595277E-6	-1.3937910159581286
73.49976480075264	-9.914461959894312E-7	-1.2656890684115102E-7	9.994924950798167E-7	-3.0146185664885756
73.99976320075777	4.810714287753985E-7	1.4649885584691918E-7	5.028833208095688E-7	0.2956040845398703
74.49976160076288	-3.3608229104067434E-7	1.0312267879651983E-6	1.0846105266722098E-6	1.885846834193207
74.999760000768	-1.19893961827384E-6	-5.275173850605128E-8	1.2000995601124233E-6	-3.0976223511636785
75.49975840077312	-7.529942306470673E-7	8.192736952686627E-7	1.1127487133881297E-6	2.31406411010555
75.99975680077824	3.703091879988494E-7	-4.7193033292963995E-7	5.998725980201529E-7	-0.9054736019664378
76.49975520078337	-4.193754802192942E-7	4.402525504362667E-7	6.08028043411487E-7	2.3319130959522534
76.99975360078848	-4.05173559353075E-7	9.277656849414815E-8	4.1565984273247895E-7	2.9164934056500957
77.4997520007936	9.885084708015751E-8	2.726387631837167E-7	2.9000583642197866E-7	1.2229667873486874
77.99975040079872	-1.2808894426975335E-7	-4.1118343464640723E-7	4.306722588834301E-7	-1.8727816631524188
78.49974880080384	-1.6956953831821492E-7	-4.630988505401452E-7	4.93167693281967E-7	-1.921796831957632
78.99974720080897	-2.625885085115513E-7	1.5811993944238147E-7	3.065202114895255E-7	2.5995874287301586
79.49974560081408	1.1682114692962833E-7	-1.0654310222699438E-6	1.0718164225207278E-6	-1.4615857493052373
79.9997440008192	-4.365896011275668E-7	4.091135240751126E-7	5.98317938385509E-7	2.3886720996637627
80.49974240082432	-3.398817584219893E-7	7.463757308984056E-7	8.20119711616635E-7	1.9981121148185899
80.99974080082944	2.956624899902411E-7	-1.582764607164124E-7	3.353621117600249E-7	-0.4915091158434585
81.49973920083457	-7.342777426353003E-7	1.2854504703598106E-6	1.4803873530525214E-6	2.0897867944686928
81.99973760083968	-5.671690502436187E-7	6.987537722613828E-7	8.999653136670106E-7	2.252622712516219
82.4997360008448	-3.4440097581722276E-7	1.3903893106896827E-8	3.4468152022901266E-7	3.101243328909941
82.99973440084993	-4.929104697300226E-7	-1.477426267262991E-7	5.145761507507496E-7	-2.850378796771235
83.49973280085504	-2.2345740691179532E-7	5.781700668752851E-7	6.198498519273158E-7	1.9396028641949616
83.99973120086017	4.5747095187670053E-7	-3.7368048610669546E-7	5.906917787712224E-7	-0.6849251067322558
84.49972960086528	-8.166417543559655E-8	6.332317767094048E-7	6.384759357909469E-7	1.6990525264235026
84.9997280008704	9.609230653679158E-8	-9.349431967126047E-7	9.398683484694784E-7	-1.468377186094886
85.49972640087553	7.796561662294247E-7	1.7267551452331725E-7	7.98549040983368E-7	0.21795819899219082
85.99972480088064	3.287546166153863E-7	-3.8772621337511957E-7	5.083416316652989E-7	-0.8675203437452708
86.49972320088577	-5.890082401052632E-7	7.544562878387736E-7	9.571494121459626E-7	2.233661160159308
86.99972160089088	-6.813784410182893E-7	1.2156552780723526E-7	6.92137816793423E-7	2.9650391038601165
87.499720000896	-4.0796326320544036E-7	1.3554812349709861E-6	1.415543500738745E-6	1.8631455490053053
87.99971840090113	-8.495063649412737E-7	5.208847789947021E-7	9.964848303231195E-7	2.591551589833292
88.49971680090624	1.4887992198834028E-7	-2.9603957245308473E-7	3.3136786149151443E-7	-1.1048270397020177
88.99971520091137	1.2266943952719986E-8	9.053631103719431E-7	9.05446210183851E-7	1.5572479579287952
89.49971360091648	2.261872184841724E-7	-1.3150534438915983E-8	2.265691822857554E-7	-0.05807466521927171
89.9997120009216	3.1764927572175085E-7	-3.0628754510500303E-7	4.4126309912908214E-7	-0.7671904304075419
90.49971040092673	-3.0881801303327397E-7	9.728935353323698E-7	1.020730324946475E-6	1.878159178127497
90.99970880093184	6.353537251279058E-7	-7.793046549089314E-8	6.401152345363558E-7	-0.12204719890391318
91.49970720093697	8.891458863868078E-7	-3.117269630802702E-7	9.422070402994398E-7	-0.3372016439555471
91.99970560094208	-5.168386771928737E-7	-1.534582047757434E-6	1.6192789381517563E-6	-1.8956586219302631
92.4997040009472	2.1972024111483182E-7	4.31600810200175E-7	4.843100698116934E-7	1.0999094742647988
92.99970240095233	1.501427649203512E-7	2.044589654632505E-7	2.5366576122179065E-7	0.9373920116970714
93.49970080095744	4.37511449467068E-8	-1.6169497622169135E-7	1.675094863566869E-7	-1.3065456037887728
93.99969920096257	-1.220892322800663E-6	6.55122508988306E-8	1.2226487307855143E-6	3.0879847463955477
94.49969760096768	-8.935543739790644E-8	-4.51877206824537E-7	4.606271857371388E-7	-1.7660205059792207
94.9996960009728	5.432506668316612E-7	6.787533157118507E-7	8.693833162666949E-7	0.8958326213786164
95.49969440097793	2.973945293550069E-7	3.898350941314773E-7	4.903212280809223E-7	0.919107500173396
95.99969280098304	1.2983765222024054E-6	-2.4944482292203285E-7	1.322121141608823E-6	-0.18980782191386855
96.49969120098817	3.087332136285559E-7	1.4283722598604722E-8	3.09063459387695E-7	0.0462326163199915
96.99968960099328	-2.3373043784693748E-7	-8.704957367144067E-7	9.013283226516733E-7	-1.8331120536160808
97.4996880009984	4.812202049879845E-7	-1.1380537123605908E-6	1.235612859234801E-6	-1.170752486028389
97.99968640100353	-3.319162857099186E-7	-4.155214785200383E-8	3.345071026309951E-7	-3.0170519271423286
98.49968480100864	6.041198796575937E-7	1.2408327352036507E-9	6.041211539611754E-7	0.0020539482842455398
98.99968320101377	-1.9516387668273104E-7	1.4252653451516077E-7	2.416666129251899E-7	2.5108247126594208
99.49968160101888	2.651611399119991E-7	-3.996909463230714E-7	4.796491245609264E-7	-0.9850479601561224
99.999680001024	3.6386725103799956E-7	5.031436744028909E-7	6.209290889220708E-7	0.9446771501374324
100.49967840102913	-1.9633224143762106E-6	-7.611297416791579E-7	2.105695463845761E-6	-2.7717567852256804
100.99967680103424	-1.7837891878248163E-7	6.762434770953186E-7	6.99374205257796E-7	1.8287009564700878
101.49967520103937	-1.0626328220462872E-6	-2.2454034892217537E-7	1.0860970871815045E-6	-2.9333502587003113
101.99967360104449	1.5882888112276675E-7	1.6335137621826555E-7	2.2783828824653528E-7	0.799434399285226
102.4996720010496	6.082620161898053E-7	-7.017988643273943E-7	9.287111102546945E-7	-0.8566760635150076
102.99967040105473	-1.3335045122216248E-7	-9.21449501571651E-8	1.6208958843991424E-7	-2.5369336052714004
103.49966880105984	6.513628812573868E-7	-2.7526769289601733E-7	7.071392407667818E-7	-0.39983833647058636
103.99966720106497	7.359651601849457E-8	-6.016185356711152E-7	6.061033819680579E-7	-1.4490702609595874
104.49966560107009	3.2615520516267943E-7	-5.311580918539773E-7	6.233026041953199E-7	-1.0201132568485745
104.9996640010752	1.07360785895009E-7	-3.955921913829078E-7	4.099018421904507E-7	-1.3057869879121657
105.49966240108033	9.922784058716508E-7	2.267867679973702E-7	1.0178647615955067E-6	0.2246922770414845
105.99966080108544	1.3043508896225972E-6	8.281492071911719E-7	1.5450444500501036E-6	0.565695956674822
106.49965920109057	5.778821657186474E-7	-3.5417419885971505E-8	5.789664852882708E-7	-0.06121174180767279
106.99965760109569	-2.935402497255152E-7	3.9953456478694026E-7	4.957759036786757E-7	2.2044368952203217
107.4996560011008	-3.092202296160285E-7	7.350060916886704E-7	7.974027246148859E-7	1.9690228659653006
107.99965440110593	2.094428285964411E-7	-4.560270417129769E-7	5.018236355772488E-7	-1.140254305863798
108.49965280111104	1.2901422882966803E-6	1.0472521437917726E-6	1.661687147668856E-6	0.681854878377974
108.99965120111617	-1.3343191314387228E-7	-4.285796386336009E-7	4.488703399608197E-7	-1.8726196428863195
109.49964960112129	-4.806093033785666E-7	2.986418948155588E-7	5.658376832918239E-7	2.585599390742413
109.9996480011264	1.1209824769509792E-6	5.973016970353843E-7	1.270185431703774E-6	0.4895713538790989
110.49964640113153	4.2438013336738884E-7	-5.345936503315929E-7	6.825605237426057E-7	-0.8998247241759422
110.99964480113664	-5.795531807977667E-7	-5.819231277443719E-7	8.212894836637088E-7	-2.354154032164826
111.49964320114177	2.1813041812972669E-7	-1.3549209804319404E-6	1.3723672039684205E-6	-1.4111747099313652
111.99964160114689	-7.812434767239391E-7	8.477287279525885E-7	1.1528162759606673E-6	2.315402897301934
112.499640001152	2.4689878701947706E-7	-2.0015011135211266E-7	3.1783498565443074E-7	-0.6812051266723216
112.99963840115713	-1.2448428095282302E-6	-4.461016400287935E-7	1.3223616349813378E-6	-2.797489835727739
113.49963680116224	-4.610891608027316E-7	1.2941425415286317E-8	4.612707390476299E-7	3.1135329422129887
113.99963520116737	-3.7418159295086885E-7	6.061598857914967E-7	7.123494027835006E-7	2.1238383115768067
114.49963360117249	3.272197233882662E-7	1.7103265565435046E-7	3.692220425089394E-7	0.4816300309974659
114.9996320011776	5.20395195825351E-7	-4.942541046736043E-7	7.177034762524224E-7	-0.7596401900969235
115.49963040118273	7.238792182390655E-7	-2.2064997475110633E-7	7.56761213300513E-7	-0.29586927447889255
115.99962880118784	-7.684026057593192E-8	-2.9360936317263298E-8	8.225867873242013E-8	-2.776608804299032
116.49962720119296	-5.653839826664045E-8	5.032305805329058E-7	5.063966900188454E-7	1.6826780299077682
116.99962560119809	4.2568308576831056E-7	-1.2739510444102982E-6	1.3431892469281163E-6	-1.2483163584073125
117.4996240012032	7.50621050021301E-7	-2.938301099279573E-7	8.060819401496077E-7	-0.3731134493064038
117.99962240120833	7.621962338004548E-7	-3.8721716769429564E-7	8.549153371982455E-7	-0.4700495093530536
118.49962080121344	4.0769666086144414E-7	1.2236242511349203E-6	1.2897569054837682E-6	1.2491767665026243
118.99961920121856	-6.032651294729065E-7	4.794341653770108E-7	7.705750679646426E-7	2.470072107680967
119.49961760122369	3.5062187622668743E-7	-1.1143595644356965E-6	1.1682178473803753E-6	-1.2659632167188457
119.9996160012288	5.587089309458292E-7	9.580767123882077E-7	1.1090837012323407E-6	1.0428536171250657
120.49961440123393	-9.229350068501471E-8	-8.569807960902556E-7	8.619362941286224E-7	-1.6780789441579933
120.99961280123905	-6.518567454331494E-7	-3.507297574968709E-7	7.402219797874903E-7	-2.6479724752129288
121.49961120124416	1.3696636173345755E-6	-7.923341764302399E-7	1.582331151115158E-6	-0.5244517680775564
121.99960960124929	-7.762638469485828E-7	1.2221137694014119E-6	1.4478078689660242E-6	2.136683568221787
122.4996080012544	-7.68469649092331E-7	1.131181422326219E-6	1.367522216196892E-6	2.1675293131534166
122.99960640125953	-7.225742558977879E-7	-1.469536479084431E-6	1.6375747368123716E-6	-2.0277836527999833
123.49960480126465	9.510011530222258E-8	-1.4144589118538322E-6	1.4176523005494764E-6	-1.5036630904986248
123.99960320126976	-1.805932798591818E-7	-6.16621117126142E-7	6.425227893360577E-7	-1.8557042268746669
124.49960160127489	-3.3414138328603666E-7	-9.98425979527213E-7	1.0528555934311127E-6	-1.893747741768866
124.99960000128	3.105765025990184E-7	4.3339602968269447E-7	5.331884118314661E-7	0.9490086033286748
125.49959840128513	-6.302882166059538E-7	-1.0348552867239568E-6	1.2116883677137602E-6	-2.117850448301586
125.99959680129025	-4.1862294518860397E-7	1.296830344755884E-7	4.3824976858998746E-7	2.8411833080575963
126.49959520129536	-2.0675664930099356E-7	7.733243841567656E-8	2.2074559579182649E-7	2.7836758523847296
126.99959360130049	7.761933764697172E-7	-3.412447935594063E-7	8.478939596475859E-7	-0.4142042948082203
127.4995920013056	-2.7535708980243245E-7	-2.964656116473523E-7	4.046151082126118E-7	-2.319296791671267
127.99959040131073	9.005767404894226E-8	-8.874729384470379E-7	8.920306054900389E-7	-1.469665978378944
128.49958880131584	7.216295204812314E-7	-8.599787508465252E-7	1.122636457958462E-6	-0.8726498406966436
128.99958720132096	-3.988147366357533E-7	7.98321818072582E-8	4.0672640854750556E-7	2.9440301756540115
129.4995856013261	4.770263557109844E-7	2.2154824712067246E-7	5.259636582931801E-7	0.43479390251773975
129.99958400133121	-4.383851159852508E-8	5.207006879489528E-7	5.225428418126946E-7	1.654789631104267
130.49958240133634	3.704598556623192E-7	1.7222238814264118E-6	1.7616173257585774E-6	1.3589193155050214
130.99958080134144	8.151706288227045E-7	-5.3850044793059693E-8	8.169473553537083E-7	-0.06596400217386478
131.49957920134656	4.217101677438213E-7	-3.1023995206615496E-7	5.235344243089771E-7	-0.6342673173460684
131.9995776013517	1.6798068530835077E-7	6.759143391646576E-7	6.964752002225628E-7	1.327207670104141
132.49957600135681	5.589490859811906E-7	1.7913452110927428E-6	1.8765238463776876E-6	1.268341918847741
132.99957440136194	1.2927890549412035E-7	6.238641656956037E-7	6.371181465354988E-7	1.3664654710038213
133.49957280136704	-6.582041575074214E-7	-4.9433947086070814E-8	6.600578975245753E-7	-3.0666291133889234
133.99957120137216	-3.3707617780276484E-7	-1.3587211587345652E-7	3.6343029801332075E-7	-2.7584251224142213
134.4995696013773	4.6253313819013317E-7	-5.256067740518591E-7	7.001424032675173E-7	-0.8491423583489565
134.9995680013824	1.1949405176634482E-6	-8.819066862227353E-7	1.4851404795365843E-6	-0.6357987568048021
135.49956640138754	-6.376876369427525E-7	-1.010546967353876E-6	1.194927067037042E-6	-2.1337216209843417
135.99956480139264	-6.155586096258615E-7	2.984274530281744E-7	6.84084312497668E-7	2.6901727171321146
136.49956320139776	-3.2862642975769746E-7	-6.648027028138995E-7	7.415915075052821E-7	-2.029891019267205
136.9995616014029	1.3721562596574336E-7	3.0084970685908394E-7	3.3066398976357785E-7	1.1428865298727786
137.499560001408	1.5465267866597587E-7	6.3533763372552E-7	6.538894094925415E-7	1.3320219234977981
137.99955840141314	-1.348816811235597E-6	-1.1808021865779554E-6	1.7926518329277007E-6	-2.4225160241961787
138.49955680141824	3.04272714656938E-7	2.4445053607244523E-7	3.9030494420492325E-7	0.676806357237118
138.99955520142336	8.598796179364289E-7	-3.172022183785541E-7	9.165207060873065E-7	-0.3534044825613956
139.4995536014285	4.927784334879353E-7	1.6289012062903113E-7	5.190026742795877E-7	0.3192475082162149
139.9995520014336	4.291555396092151E-7	4.449976431239395E-7	6.182211413104033E-7	0.8035189799745988
140.49955040143874	9.631969195970355E-9	9.434479189294878E-7	9.434970856144567E-7	1.5605873535429344
140.99954880144384	-1.1990274225740169E-6	-6.905100872068523E-8	1.2010140723113257E-6	-3.084067010093262
141.49954720144896	-1.3879232507848377E-7	3.529339805057421E-9	1.3883719148755163E-7	3.116169206204928
141.9995456014541	2.545878852579904E-7	-9.85607341961129E-7	1.0179571817359594E-6	-1.3180160434303103
142.4995440014592	-4.0394293109337643E-7	-8.33723369571983E-9	4.040289606525816E-7	-3.1209559510141602
142.99954240146434	-1.5016240029374884E-7	1.3472735301417043E-6	1.3556159896823546E-6	1.681794717776617
143.49954080146944	6.572589403485897E-7	3.3047686738895545E-8	6.580892525083077E-7	0.05023876685794282
143.99953920147456	-1.701256039862103E-7	3.573383543274714E-7	3.9576940332109855E-7	2.015134512223005
144.4995376014797	-4.4586091291392036E-7	2.1245614639381456E-7	4.938922633580571E-7	2.696914909742598
144.9995360014848	3.3524908972110087E-7	6.560347805839941E-7	7.367316916589893E-7	1.0983689791459597
145.49953440148994	1.198926137520556E-7	-1.4886752865040407E-6	1.493495345650661E-6	-1.4904333313331608
145.99953280149504	1.237239363272576E-6	3.355138832303961E-7	1.2819246498415845E-6	0.2648108129719238
146.49953120150016	6.91656631591619E-8	1.7337673878224307E-6	1.7351464618402855E-6	1.5309241923515462
146.9995296015053	-3.106855286794832E-8	-2.2755162728979077E-7	2.2966279206597738E-7	-1.7064913724298645
147.4995280015104	-3.0911483514733896E-7	1.4981261870067688E-6	1.5296842986392998E-6	1.7742750853605722
147.99952640151554	-6.337642616727811E-7	1.917958507377129E-7	6.621501247706961E-7	2.847725094271383
148.49952480152064	-4.5334025274814426E-7	-1.0860958471714036E-6	1.1769118803057092E-6	-1.9662151516657467
148.99952320152576	-5.948963978829536E-7	-7.616479512413432E-7	9.66441579116011E-7	-2.2338842976599524
149.4995216015309	-4.451459963849017E-7	-4.2680373073023364E-8	4.471874018162401E-7	-3.046005352021051
149.999520001536	6.236757059335497E-7	-6.663525141646198E-7	9.126867257198504E-7	-0.8184681760891978
150.49951840154114	-1.1749389168678137E-6	-4.6326402884308004E-7	1.2629707117706386E-6	-2.7660203036324855
150.99951680154624	-1.2670806861501166E-6	2.441951771329412E-7	1.2903971286970686E-6	2.951204215093736
151.49951520155136	7.263129242673743E-7	-3.5922982828994645E-7	8.102941030829788E-7	-0.45931325797652756
151.9995136015565	2.570472165964325E-7	-3.5008204515399575E-7	4.343163707473822E-7	-0.9374526285217791
152.4995120015616	5.988357276178855E-7	1.8164554521210486E-7	6.257789807648106E-7	0.29451010993340887
152.99951040156674	1.9861357478412656E-7	6.009019974615239E-7	6.328748396340141E-7	1.2515747349897977
153.49950880157184	-3.721859899147873E-7	-1.615945086986706E-7	4.0575262948059236E-7	-2.731974951909727
153.99950720157696	-4.7289742643047415E-7	-8.229481895056979E-8	4.800045970099377E-7	-2.9692955433983688
154.4995056015821	-7.933597472634776E-7	1.3365741632039484E-6	1.5543005444000538E-6	2.1064796835273967
154.9995040015872	-3.688826817148204E-7	-9.557615736394075E-7	1.0244777296333942E-6	-1.9391381906019938
155.49950240159234	-5.323190725227389E-7	-6.653460121234401E-8	5.364610406450356E-7	-3.017247430597272
155.99950080159743	1.0686623911302663E-6	1.4702292549092923E-7	1.0787284398013104E-6	0.13671832858600533
156.49949920160256	1.0223650824018017E-7	-1.9495438643360528E-7	2.2013522300360732E-7	-1.0878100310792855
156.9994976016077	6.22826161935771E-7	-5.15691285742835E-7	8.086098751454508E-7	-0.6915741082689495
157.4994960016128	6.393679986158949E-7	5.327417448422011E-8	6.415836463946616E-7	0.08313114802490813
157.99949440161794	-1.4212793342593188E-7	-4.4002804604423175E-7	4.624121870857543E-7	-1.8832159161132942
158.49949280162303	-1.0785289569395798E-7	-2.3531447389947647E-7	2.588535275714032E-7	-2.000560110700958
158.99949120162816	4.8664244664700393E-8	-3.70839878759778E-7	3.7401928344318384E-7	-1.4403147984923539
159.4994896016333	7.17499832203419E-8	5.003079079029092E-7	5.054266146556839E-7	1.4283558961736305
159.9994880016384	8.109043709988863E-8	-5.2992791262592826E-8	9.687050590789607E-8	-0.5788333910892811
160.49948640164354	-2.830927663135484E-7	1.717489367525819E-7	3.3111812335584975E-7	2.5962701353521025
160.99948480164863	-5.094333185618851E-7	-3.080070157643986E-7	5.953071709807178E-7	-2.597792443416627
161.49948320165376	-1.0709970053549346E-6	-3.839645895643727E-7	1.1377448710139612E-6	-2.7973555475834435
161.99948160165889	2.6079131808362853E-7	-3.3052499976708595E-7	4.2102124300185675E-7	-0.9027855575031171
162.499480001664	6.140771594015395E-8	1.432482975469848E-6	1.4337985850836705E-6	1.5279545319841819
162.99947840166914	-6.575756764811002E-7	-5.001244338385966E-7	8.261538716376952E-7	-2.4913686046610315
163.49947680167423	9.403383282940655E-7	2.696709921225085E-7	9.78242615945153E-7	0.27928541744195134
163.99947520167936	2.711691258994647E-7	-1.668980309207996E-7	3.184142703559624E-7	-0.5517211079309844
164.49947360168449	1.41099062605119E-6	-2.5153601160056036E-7	1.4332358186761335E-6	-0.17641584287882392
164.9994720016896	5.619030540547296E-7	7.360956113590886E-7	9.26051721675492E-7	0.9188019872210066
165.49947040169474	7.736067872760405E-7	5.122185966325864E-7	9.278121318757441E-7	0.5848465686454354
165.99946880169986	5.091389353267968E-7	3.6695046903640584E-7	6.275946957963733E-7	0.6245020583365988
166.49946720170496	2.104550709124351E-7	1.0392803173497037E-7	2.347176445286189E-7	0.45869563269831176
166.99946560171009	8.171399354234343E-8	-1.162516947006159E-7	1.4209726690335515E-7	-0.9581228044777497
167.4994640017152	-6.812652003841249E-7	7.006916202951891E-7	9.772875830615671E-7	2.342138233014042
167.99946240172034	1.743675277693373E-6	6.272352727186873E-7	1.8530589740700504E-6	0.3453078871565812
168.49946080172546	6.966117445798418E-7	1.1338269693588133E-6	1.3307259368975876E-6	1.0198632134815335
168.99945920173056	-6.804983441104069E-7	7.052731979207427E-7	9.800450398029455E-7	2.3383183727935606
169.49945760173568	4.397923835819662E-7	-2.6498963366863906E-7	5.134557883679439E-7	-0.542280268439405
169.9994560017408	-2.3619088254422917E-7	-9.01182360989134E-8	2.5279918804181585E-7	-2.777093380028311
170.49945440174594	2.4750383342663725E-7	2.3870716110401996E-7	3.4385935543943127E-7	0.7673078429360486
170.99945280175106	8.676403087014237E-8	-1.1664242892989396E-7	1.4537349579445484E-7	-0.9312452788567719
171.49945120175616	-5.85889066711655E-7	7.153977733061337E-7	9.2469452931421E-7	2.256997576836557
171.99944960176128	1.689782800826274E-6	1.2100265241847344E-6	2.0783479264066636E-6	0.6214392682128278
172.4994480017664	-9.309587720700792E-7	-3.6845447731525035E-7	1.0012207234910211E-6	-2.764729850929504
172.99944640177154	-1.354924626313698E-7	3.4138956804982585E-7	3.6729422075927066E-7	1.9486146397679744
173.49944480177666	2.447954584002959E-7	9.879913591319025E-7	1.01786626929706E-6	1.3279167855413294
173.99944320178176	1.7714539899419278E-7	-6.354812852760959E-8	1.8819898252693434E-7	-0.3444346328689301
174.49944160178688	6.997856249484252E-7	3.8236125415369867E-7	7.974334138738151E-7	0.5000733212810955
174.999440001792	1.717161810807868E-7	1.2929996626499578E-6	1.3043521665784414E-6	1.4387644209106059
175.49943840179714	-1.580496051160072E-7	-4.533933999093995E-7	4.801512811174521E-7	-1.9062168292579658
175.99943680180226	-4.267999295111325E-7	2.60969849943186E-7	5.002633730447159E-7	2.5927913741940714
176.49943520180736	-7.733897931082972E-7	9.474756903382774E-7	1.2230461789589508E-6	2.255375646235689
176.99943360181248	-6.938137892781628E-7	6.654732734896399E-7	9.613699870089246E-7	2.377041014125127
177.4994320018176	-1.607021134269537E-7	1.0661643869677071E-7	1.928528824266616E-7	2.5558262365426825
177.99943040182274	5.967517811950623E-7	-9.410274532475251E-7	1.114291414363856E-6	-1.0056448673932525
178.49942880182786	9.860993574074303E-7	3.1276706852832067E-7	1.0345120501159695E-6	0.3071391821962517
178.99942720183296	-1.7769438563939417E-7	-1.368028977325553E-6	1.379521140646333E-6	-1.699963949438597
179.49942560183808	1.4715716057395016E-7	-1.8610187445476667E-7	2.3725331943676802E-7	-0.9017307098545819
179.9994240018432	1.1429013266688258E-7	2.5875934104050426E-8	1.1718275637128008E-7	0.22265197620643778
180.49942240184834	9.698904665061267E-7	1.7273692645934675E-7	9.85152558125945E-7	0.1762513932505329
180.99942080185346	1.5805444311013575E-8	-9.08718737780988E-7	9.088561802970482E-7	-1.553404971119193
181.49941920185856	-3.8389864046412454E-7	-6.670935213926803E-7	7.696700152885583E-7	-2.092990882519978
181.99941760186368	1.496659876177233E-8	3.8672088556336933E-7	3.8701039057034694E-7	1.5321143373980748
182.4994160018688	-5.373337113508562E-7	1.9833296908042337E-7	5.727682637667187E-7	2.7879995212941746
182.99941440187393	3.025558460455716E-7	2.0910198004514603E-6	2.1127952683249783E-6	1.427100634810162
183.49941280187906	5.16558127937016E-7	-1.8649770707745545E-7	5.491936764775637E-7	-0.34647520256133263
183.99941120188416	-7.562284660988569E-7	1.1717662190546902E-7	7.652528037579524E-7	2.9878664448940118
184.49940960188928	-6.185055972692532E-7	-1.267207915680209E-7	6.313535719935553E-7	-2.939507102095594
184.9994080018944	5.909006966911359E-8	9.364074537136438E-7	9.382699801783976E-7	1.5077769387817603
185.49940640189953	1.5680432187933414E-6	-7.698412212103897E-7	1.7468299979902127E-6	-0.4563867786787692
185.99940480190466	-1.7870311647803096E-7	-5.473161388640379E-7	5.75751473901717E-7	-1.8863915858519207
186.49940320190976	3.925167627419014E-7	-3.7028670470022353E-7	5.396125023673309E-7	-0.756263833335017
186.99940160191488	4.864429868207798E-8	-8.121877153555235E-7	8.136431360053965E-7	-1.510974862336128
187.49940000192	-9.941720056629389E-8	8.771519855772104E-8	1.3258105379902187E-7	2.4186464468837974
187.99939840192513	-6.925019267418677E-7	-7.282393556503952E-7	1.0049335687792014E-6	-2.331045721122346
188.49939680193026	-3.438262881085789E-7	3.316352314620179E-8	3.4542196754403467E-7	3.0454358158716195
188.99939520193536	2.7352367334510612E-8	1.6389712047676603E-7	1.6616382909459436E-7	1.4054328715130864
189.49939360194048	5.985261138999731E-7	8.825280954335305E-7	1.0663439164968019E-6	0.9748549988671321
189.9993920019456	2.5003276213780224E-7	-3.454690200917078E-7	4.2645659331916027E-7	-0.9443087956731049
190.49939040195073	-9.837858061583247E-8	-6.090320936083696E-7	6.16926605171944E-7	-1.7309456443297273
190.99938880195586	-1.6189373789364174E-7	-7.818734906310583E-8	1.7978554981613824E-7	-2.691673996432372
191.49938720196096	-9.212110379059526E-7	2.3868669363956615E-7	9.516307656230702E-7	2.8880668625473493
191.99938560196608	-8.997134481912933E-7	6.728839708873501E-8	9.02226145286778E-7	3.066942929565341
192.4993840019712	7.012114254160699E-7	-2.0713211828696683E-7	7.311642616813834E-7	-0.28722376173161174
192.99938240197633	4.770354653921987E-7	8.913898632290004E-7	1.0110087652979907E-6	1.0794185739627968
193.49938080198146	5.260018579116514E-7	4.478999280759181E-7	6.90863445332666E-7	0.7053745471532504
193.99937920198656	-9.323600036521545E-7	6.35587717095361E-7	1.1283912985009847E-6	2.5432559773913463
194.49937760199168	-1.1671019456106348E-8	-7.140664958720882E-7	7.141618676617982E-7	-1.5871393150480941
194.9993760019968	-6.86441825144866E-8	-5.146391436537753E-7	5.191969491183219E-7	-1.7033967908085708
195.49937440200193	-1.429622209460306E-7	-2.1769693163200178E-7	2.6044222134632883E-7	-2.151869227809029
195.99937280200706	5.505100548402013E-7	7.545529859990693E-7	9.340297260581556E-7	0.9404897716406311
196.49937120201216	9.213147482985088E-7	-1.3590194913374127E-6	1.6418754043067168E-6	-0.9750392026863075
196.99936960201728	-5.324921147087732E-7	9.694483259846526E-7	1.1060641522902126E-6	2.0730814660184187
197.4993680020224	2.3455996850852742E-7	2.7079100935899206E-7	3.582543085245216E-7	0.8569705073359816
197.99936640202753	6.609024281283913E-7	-9.218465131359891E-7	1.1342808352815384E-6	-0.9487959289201977
198.49936480203266	-2.851856755528303E-7	-6.257753121608472E-7	6.8769587089827E-7	-1.9984065397112138
198.99936320203776	-2.0949933653481471E-7	3.8432880195641946E-7	4.3771977339592994E-7	2.0698731826043435
199.49936160204288	-4.850996991174685E-7	-2.662318606169258E-7	5.533544268291424E-7	-2.6396567253887735
199.999360002048	-3.1887276319728045E-7	3.3760002130190237E-7	4.6438519947573033E-7	2.3276751349700726
200.49935840205313	1.1440251198973596E-6	-1.3886105583284793E-7	1.1524217404158867E-6	-0.12078849884555734
200.99935680205826	7.088332145015586E-7	-4.578674991472793E-8	7.103104620152841E-7	-0.06450491723533952
201.49935520206338	-8.857058359762168E-8	4.856777801919178E-7	4.936878107174332E-7	1.7511790063535828
201.99935360206848	1.0361771575827641E-7	2.461201322700466E-7	2.670426005857271E-7	1.1723146530831223
202.4993520020736	-3.217283467208316E-7	-8.53956055957868E-8	3.3286865057976066E-7	-2.8821473574316645
202.99935040207873	5.42791874754651E-7	-4.538222509971823E-7	7.075151269052968E-7	-0.696362298566881
203.49934880208386	-1.3013011645843912E-6	-6.455082000869545E-7	1.4526064702210962E-6	-2.681111417760842
203.99934720208898	-2.9565503740146925E-7	-1.2792379541368803E-6	1.312959117583322E-6	-1.7979263733540016
204.49934560209408	1.3545948766562353E-6	1.095465670979377E-6	1.7421171935772915E-6	0.6800254926989491
204.9993440020992	6.138436715611759E-7	3.857168305644328E-8	6.150543291852448E-7	0.06275382354808624
205.49934240210433	3.733597782522213E-7	-3.629192045433631E-7	5.206802022767289E-7	-0.7712189266565509
205.99934080210946	1.8572802489426257E-7	3.925165624991114E-7	4.3423973916172464E-7	1.1288401601100782
206.49933920211458	-1.499336878092097E-8	-3.9245046620521527E-7	3.927367687549658E-7	-1.608982242636933
206.99933760211968	-1.3836573716758432E-6	6.128065824638811E-7	1.5132876890082612E-6	2.724667978344584
207.4993360021248	-4.01806173533623E-7	-9.336858282064685E-7	1.016473033033012E-6	-1.9771847405477845
207.99933440212993	1.0869641520952418E-6	-4.4688918626382796E-7	1.1752450862435775E-6	-0.39006864852948847
208.49933280213506	2.2796460689469217E-7	9.89839814585806E-7	1.0157513084096491E-6	1.344438715233855
208.99933120214018	3.7683172590124393E-7	3.9041990139508484E-7	5.42613904218329E-7	0.8031065065661613
209.49932960214528	5.563151957775806E-7	5.9175367155899875E-8	5.594535915793939E-7	0.10597173739209262
209.9993280021504	1.2818988861284222E-6	6.756362613174706E-7	1.449051107402475E-6	0.48505969314367614
210.49932640215553	7.263360348078562E-7	-3.8558703536843E-7	8.223389795605059E-7	-0.48803434907789145
210.99932480216066	-6.530756879186121E-7	5.6205927746333376E-8	6.554898629759232E-7	3.055740781497698
211.49932320216578	-5.234009396809758E-7	-4.583286243340925E-8	5.254038398582259E-7	-3.0542480474769538
211.99932160217088	1.87074566227693E-7	-1.137352238721203E-6	1.1526348113142392E-6	-1.4077735114888044
212.499320002176	2.3275688150081245E-7	-4.878522386049916E-7	5.405326748660851E-7	-1.1256316685576433
212.99931840218113	-2.717193441883544E-7	3.6719361776643044E-7	4.567959664166802E-7	2.207859735087675
213.49931680218626	-4.587908087083959E-7	1.774330054170869E-7	4.919059641503078E-7	2.772568843391279
213.99931520219138	7.701997322646019E-7	1.1184468222263664E-6	1.3579878209058878E-6	0.9677398221870893
214.49931360219648	1.5771763661059297E-6	-7.404390041098682E-7	1.7423361353683504E-6	-0.4389277398702612
214.9993120022016	-3.51037099567729E-7	5.785467676081327E-7	6.767151598588157E-7	2.116169147453645
215.49931040220673	-2.615261167499156E-7	3.3084767210794064E-7	4.2172988023322924E-7	2.239701000534068
215.99930880221186	3.7215556058334996E-7	1.4321519158905094E-7	3.9876102163450735E-7	0.3673574257685915
216.49930720221698	9.62462432009552E-7	4.487327307983853E-7	1.061929845479219E-6	0.4362718270953768
216.99930560222208	-1.0509026012527417E-6	-1.4610830258465483E-6	1.7997666197973238E-6	-2.1943336687680093
217.4993040022272	6.293770432112645E-8	6.800074345968981E-7	6.829138054925147E-7	1.478504824822537
217.99930240223233	-4.807850890538938E-9	-6.858125399830585E-7	6.858293923624154E-7	-1.5778066566588418
218.49930080223746	5.815512169307146E-7	5.259531136552742E-7	7.84110002281104E-7	0.7352390202128557
218.99929920224258	-3.3102562067062067E-7	-1.0982718464644244E-6	1.1470741084501672E-6	-1.863542443471067
219.49929760224768	-9.896334435052525E-7	-1.8778909828178832E-9	9.896352252110912E-7	-3.1396950936990953
219.9992960022528	7.030905256420209E-7	-5.692122419744195E-7	9.04620839722985E-7	-0.6805587896777181
220.49929440225793	6.750069444478255E-7	6.183346137389872E-7	9.154081437263557E-7	0.7416076421847767
220.99929280226306	8.797997556567456E-7	-1.267404149048157E-6	1.5428418217944937E-6	-0.9639907426276508
221.49929120226818	4.280965364991551E-7	4.4022623320698363E-7	6.140568222617366E-7	0.7993663653644849
221.99928960227328	-6.276473994999708E-7	5.800054234093494E-7	8.546037381636792E-7	2.395624103618135
222.4992880022784	8.750882632339726E-7	-1.7552124943848225E-7	8.925173261367516E-7	-0.19794884581195998
222.99928640228353	2.6207646654948813E-7	-2.6515797818523107E-8	2.63414429849653E-7	-0.10083268111852862
223.49928480228866	-8.143231710677317E-7	3.892570780615429E-7	9.025759246505616E-7	2.6956888357165947
223.99928320229378	-8.120352846926904E-8	-5.2792785181453875E-8	9.685603338499117E-8	-2.565126610787222
224.49928160229888	5.971930392938119E-7	-3.7585089320189086E-7	7.056227179602706E-7	-0.5617302318293493
224.999280002304	1.6099477879908501E-7	-8.908958343246161E-7	9.053257460259926E-7	-1.3920146769527286
225.49927840230913	-4.797118286832588E-7	-2.5390169903175954E-7	5.427610075805468E-7	-2.6547966355977097
225.99927680231426	-2.9054391281043764E-7	-6.26009976669083E-8	2.9721145701350657E-7	-2.929375523093066
226.49927520231938	-5.94973615998023E-9	1.2716018469299303E-7	1.272993005932455E-7	1.6175515282837667
226.99927360232448	1.364890582547216E-6	-9.510785595757105E-7	1.663573481638454E-6	-0.608586328781628
227.4992720023296	-1.268711221004185E-7	-5.435485740771214E-7	5.581588788188281E-7	-1.8001034957767108
227.99927040233473	-4.085003005949738E-7	4.183071605705383E-7	5.846822865204401E-7	2.344333929446703
228.49926880233986	5.421859560228301E-7	-6.306881527864557E-7	8.317049699103535E-7	-0.8607129777969149
228.99926720234498	3.089275204094791E-7	5.291622786342462E-7	6.127388758645372E-7	1.0423701232483498
229.49926560235008	-3.957810197193632E-7	-1.9753155915003263E-7	4.423362210246204E-7	-2.678670861937574
229.9992640023552	3.3557509871093333E-7	6.319610623389857E-8	3.4147385656588536E-7	0.18614172036006743
230.49926240236033	1.703144554331977E-6	-3.3697775732522794E-7	1.7361611048179282E-6	-0.1953333934218713
230.99926080236546	-8.898784125799814E-7	-2.1860174973714795E-7	9.163352629709338E-7	-2.900708975796491
231.49925920237058	-1.0094962486986637E-7	4.57166015554584E-7	4.681790176197785E-7	1.7881249398276167
231.99925760237568	-1.0662265612256491E-7	2.0077284700224974E-7	2.2732823602012028E-7	2.0589829722156603
232.4992560023808	-1.2244383856256286E-7	8.425462397745222E-7	8.513968873328827E-7	1.7151119785346502
232.99925440238593	-5.407308749936358E-7	7.725262199755294E-8	5.462214265084076E-7	2.9996858953577035
233.49925280239106	5.8491151250323E-7	3.6497348467189973E-7	6.894397159812928E-7	0.5578659870374524
233.99925120239618	-8.39273664533228E-7	9.1292838262278E-7	1.2400881080702606E-6	2.3141837061663417
234.49924960240128	-1.9030736158211736E-7	3.3189113140320845E-7	3.825815141593338E-7	2.0914295704339545
234.9992480024064	4.237226032903359E-7	4.3682240687316355E-7	6.085677116686384E-7	0.8006196703447943
235.49924640241153	5.280168991654012E-7	-7.084484690306826E-7	8.835729053542574E-7	-0.9303007041000719
235.99924480241665	-2.757366901502399E-7	-2.7625752240411087E-7	3.9031902461943516E-7	-2.355250943887939
236.49924320242178	4.4704633229206845E-7	-5.2668928856250846E-8	4.501382446345293E-7	-0.11727475431703231
236.99924160242688	-1.6435240860985683E-6	-2.8320171540166956E-7	1.66774537420812E-6	-2.9709546478625164
237.499240002432	-1.6552544528379185E-7	-1.635201530270291E-6	1.6435579447146666E-6	-1.671679016715823
237.99923840243713	3.239481983942117E-7	-6.068518932364496E-8	3.295832632979141E-7	-0.18518363895373352
238.49923680244225	3.048158718620939E-7	-6.439332186388976E-7	7.12434351927038E-7	-1.1286823109904556
238.99923520244738	-1.0184790536772058E-6	7.205488522085359E-7	1.2475937765147176E-6	2.5258672572412606
239.4992336024525	1.9336320147258758E-7	6.857928614047459E-7	7.125315266270242E-7	1.2959750325860964
239.9992320024576	1.1474573573345876E-6	-1.5474770529075885E-7	1.1578450842811533E-6	-0.1340526059169266
240.49923040246273	-4.3501242831285823E-7	-1.522654206952786E-6	1.5835755892086956E-6	-1.84907678003063
240.99922880246785	-2.2108400010096643E-7	-2.9286217060646016E-7	3.669419382858431E-7	-2.2174311727792184
241.49922720247298	1.8637879617821452E-7	1.2842047933575287E-7	2.263379667171749E-7	0.6033251699435864
241.9992256024781	-1.4928031540791698E-6	-8.007761007868453E-7	1.6940199586841063E-6	-2.649231843402679
242.4992240024832	-4.0508803705264094E-7	-1.5923913168013518E-7	4.3526247118423296E-7	-2.767050754434418
242.99922240248833	6.749240288417937E-7	-2.950122949094925E-8	6.755684770987439E-7	-0.043682638876340524
243.49922080249345	4.161241142571131E-7	-6.308280817464233E-7	7.55713799785434E-7	-0.9876689598462673
243.99921920249858	-4.821830727782871E-7	5.303710007422589E-7	7.16794192291104E-7	2.308639896267355
244.4992176025037	-3.282380719204395E-7	2.2962577300115143E-7	4.005848567837081E-7	2.5311547959925256
244.9992160025088	-7.398845255765313E-7	-1.1776314443388755E-6	1.3907713434937014E-6	-2.131752182401686
245.49921440251393	4.93569403919281E-7	-9.097072693499334E-7	1.0349773294103337E-6	-1.073684312539188
245.99921280251905	5.83069578097687E-7	2.868026982182495E-7	6.49789135495726E-7	0.4571338949235307
246.49921120252418	2.1653428733061563E-7	-6.018597826249746E-7	6.396266845052349E-7	-1.2254396753105137
246.9992096025293	8.347940763975184E-7	-5.106662863837471E-8	8.363545603085306E-7	-0.06109659120752198
247.4992080025344	7.64695115623787E-9	4.140121797676631E-7	4.1408279468961E-7	1.552328073656462
247.99920640253953	-6.640929671564376E-8	1.3654130852021115E-8	6.779845115923023E-8	2.9388128407773753
248.49920480254465	-5.4251766315746036E-8	-5.929397355630871E-7	5.954164795821509E-7	-1.6620385361629861
248.99920320254978	-1.962724867779091E-7	7.784271357310283E-7	8.027899443244149E-7	1.8177879326914372
249.4992016025549	-4.461653234076946E-8	1.3798255667846215E-6	1.3805467140631702E-6	1.6031199723428204
249.99920000256	-2.5916848357321585E-7	-2.011911793012832E-7	3.280947934763387E-7	-2.481474078362349
250.49919840256513	2.0702857256084405E-8	-3.773030895693102E-7	3.7787065207172777E-7	-1.5159806680005101
250.99919680257025	-3.0590295889122693E-7	-3.768013551137643E-7	4.853409950477878E-7	-2.252716074898966
251.49919520257538	-6.718773341914438E-7	6.262243628574772E-7	9.18463992128409E-7	2.391349026448709
251.9991936025805	4.371762790779867E-7	-1.645674347468524E-6	1.7027528173238845E-6	-1.311141705588915
252.4991920025856	2.3569302705043788E-7	1.096723306937958E-6	1.1217634398486737E-6	1.3591094853921308
252.99919040259073	2.0519090722569096E-7	1.7836302760022892E-7	2.718762182001621E-7	0.7155663757836723
253.49918880259585	4.261481989440175E-7	6.816556547453344E-7	8.039009386171411E-7	1.0120773754455052
253.99918720260098	8.341358287377452E-7	-4.675393799837783E-7	9.562299161915092E-7	-0.5108745738674428
254.4991856026061	-5.466870907006874E-7	-2.1874703166420094E-7	5.888268327791122E-7	-2.7609724370129576
254.9991840026112	-9.115684130809999E-7	-5.789061737331996E-7	1.0798561615851557E-6	-2.57578753765414
255.49918240261633	2.3670792328846992E-7	-3.886175702543786E-7	4.550321492575629E-7	-1.023710700252371
255.99918080262145	-9.498159303322286E-7	-1.8453625735679983E-7	9.675763183295322E-7	-2.949696988837312
256.4991792026266	1.547103427172621E-7	4.5681376357404526E-7	4.823008446336959E-7	1.244248079975645
256.9991776026317	-1.7523536260383376E-7	4.5144823736771616E-7	4.842653645774338E-7	1.9410566615572846
257.49917600263683	1.1558603101405882E-6	3.437127625438822E-7	1.2058820504899491E-6	0.28903790082093556
257.9991744026419	-2.0234446907960038E-7	3.294567354748206E-7	3.866329327887516E-7	2.1215743094250077
258.4991728026471	-1.2470869688620051E-6	3.4385769206195834E-7	1.293624373725078E-6	2.8725490849877984
258.9991712026522	6.653795068415411E-7	-3.657958177941581E-7	7.592999858029693E-7	-0.5026552151607419
259.4991696026573	-7.476325230205784E-7	1.4881720656012617E-7	7.622997772835009E-7	2.9451094960158537
259.99916800266243	1.4961787294002176E-6	3.416211465456649E-7	1.5346842665762962E-6	0.22448086198205883
260.4991664026675	-1.4637238597359656E-7	-7.980180719277923E-7	8.113308317196842E-7	-1.7521998407062023
260.9991648026727	6.699404415340863E-7	-4.198052852487794E-7	7.906052572084856E-7	-0.5597711343121164
261.4991632026778	-3.6105152948766345E-7	-5.506654126669077E-7	6.584759704446297E-7	-2.1511430240491047
261.9991616026829	-7.598359666404128E-7	-5.694659172675091E-7	9.495483806155936E-7	-2.4984378633027875
262.49916000268803	-5.094259168741992E-7	-3.3080314034552653E-7	6.074088264468839E-7	-2.5656642637164557
262.9991584026931	1.9447375880596995E-7	-2.274211075293744E-7	2.992330246045878E-7	-0.863333728498808
263.4991568026983	-9.482315617148421E-7	-9.686922141230216E-7	1.3555470114808747E-6	-2.345521204322765
263.9991552027034	-3.8583468584985686E-7	9.935657910390709E-7	1.065852422208606E-6	1.9412049253888262
264.4991536027085	-4.1241547350788437E-7	3.812224872077521E-7	5.616200740194364E-7	2.3954780685052883
264.99915200271363	3.092244011104823E-8	1.5969103036416521E-6	1.5972096653787488E-6	1.5514348285294564
265.4991504027187	-5.568856642753843E-9	-1.1076137679838106E-6	1.1076277674343498E-6	-1.5758240809451967
265.9991488027239	5.199039878132853E-7	-1.4913981537924052E-6	1.579420339770117E-6	-1.2353677181845915
266.499147202729	-2.285106860866025E-7	2.93982788657913E-7	3.723479739207035E-7	2.2315372061625762
266.9991456027341	5.965774578686501E-7	-6.299004998685833E-8	5.998936652727447E-7	-0.10519593788082464
267.49914400273923	3.14169858219584E-7	3.9183625674810455E-7	5.022333640013176E-7	0.8949657034479052
267.9991424027443	4.5064627886502634E-7	-7.644383795629634E-7	8.873827273526032E-7	-1.0381236239229823
268.4991408027495	1.0860371277466938E-6	6.99225936778961E-7	1.2916630959769285E-6	0.572027277536735
268.9991392027546	1.8632198566652085E-7	-5.26209648329667E-7	5.582226046461636E-7	-1.2304885717864127
269.4991376027597	5.352221727018285E-7	8.236936150904261E-7	9.823105138867247E-7	0.9945736146805774
269.9991360027648	-2.814310796967021E-7	-1.5693580750199286E-6	1.5943927434134626E-6	-1.748239040662002
270.4991344027699	-7.866781493376042E-7	-1.8606077819872177E-7	8.083817933558077E-7	-2.909345952342609
270.9991328027751	1.3508615647122888E-6	-7.731841628142925E-7	1.5564834456696838E-6	-0.5198507953487679
271.4991312027802	5.249266777492455E-7	8.588638620766346E-7	1.0065759537134058E-6	1.0221914599524453
271.9991296027853	-2.573842894522698E-7	9.516397079809034E-8	2.7441365453437186E-7	2.7874458768907115
272.4991280027904	4.747234558360425E-7	9.613143883340614E-7	1.072141647702861E-6	1.112098920590892
272.9991264027955	1.216880297031941E-7	7.218971443164505E-7	7.320815962345261E-7	1.4037992565022424
273.4991248028007	-3.101869531547237E-7	4.5792524333429873E-7	5.53092645395134E-7	2.166175561316712
273.9991232028058	1.520768036112789E-7	-1.7704942630789361E-7	2.33396344342789E-7	-0.861128573333845
274.4991216028109	-3.089673898103217E-7	9.449879429208109E-7	9.942147958222654E-7	1.8867943463121206
274.999120002816	-6.572161182029608E-7	-8.197864806210306E-7	1.0507059054915335E-6	-2.2465680174495755
275.4991184028211	-4.589045737878415E-7	2.6840219029481093E-7	5.31632526843921E-7	2.6123681046271976
275.9991168028263	-4.330729241161653E-8	6.03332691111485E-7	6.048849954659578E-7	1.64245354597155
276.4991152028314	3.310035918782715E-7	3.810948347493978E-7	5.047738611586264E-7	0.8556256286346808
276.9991136028365	2.9875129800586866E-7	-5.53021175355217E-7	6.285576810854013E-7	-1.07549526905608
277.4991120028416	-9.496334293742769E-8	-5.547893215846763E-7	5.628580885500686E-7	-1.7403234963170662
277.9991104028467	-3.9797044506687207E-7	1.4103294208366323E-6	1.465404227653283E-6	1.845827819754684
278.4991088028519	4.963356183517882E-7	-7.255069866956999E-7	8.790389262080073E-7	-0.9708061064065092
278.999107202857	-2.2799862491716914E-7	6.949519713082433E-8	2.3835468400761944E-7	2.8457331467374027
279.4991056028621	1.141724430414E-7	-9.138737573086929E-7	9.209780621966788E-7	-1.4465078914617098
279.9991040028672	1.6173332393467075E-7	-7.994843428505457E-7	8.156793993562213E-7	-1.3711930440252802
280.4991024028723	1.2181226210667058E-6	8.238103845482329E-7	1.4705394485167438E-6	0.5946388673008131
280.9991008028775	1.178186022279004E-6	4.3003303684190204E-7	1.2542131859732183E-6	0.34997121431797684
281.4990992028826	8.578962327528815E-7	1.184589310636615E-6	1.4626133395556451E-6	0.9440034870531887
281.9990976028877	-3.262971454010618E-7	3.2902224452474385E-7	4.633847909556182E-7	2.352036085210311
282.4990960028928	-2.2232295812338923E-7	1.017276073868764E-6	1.0412867559777092E-6	1.785960592540871
282.9990944028979	-9.773373743215498E-7	1.2424575912673771E-7	9.852032033579267E-7	3.015144143991054
283.4990928029031	-1.9598150485434148E-7	1.8548294129700143E-7	2.698382325712188E-7	2.383709280021895
283.9990912029082	-1.7028186894306438E-6	-6.219882517022961E-7	1.8128598606428393E-6	-2.791379732408102
284.4990896029133	1.4227572242335937E-7	-9.298766396596242E-8	1.6996789944261694E-7	-0.578883355374574
284.9990880029184	5.036961532241923E-9	-9.778439595373002E-7	9.778569323705092E-7	-1.5656452830787215
285.4990864029235	-6.806933487402534E-7	3.36245827763154E-7	7.592132056987344E-7	2.682776260580048
285.9990848029287	3.445755499674563E-7	-3.0738591678151904E-7	4.617557920275499E-7	-0.7284172267487083
286.4990832029338	5.231381720749139E-7	2.1099214340976095E-7	5.640844189148707E-7	0.38336525728172477
286.9990816029389	-2.2472255337165205E-7	2.7397799039655985E-7	3.543503424798859E-7	2.2577462213589796
287.499080002944	3.014986287476277E-8	-8.857513466894381E-7	8.862643298663893E-7	-1.53677072035788
287.9990784029491	3.5393255119488596E-7	-2.5737076770293963E-7	4.376162278336134E-7	-0.6287321146347529
288.4990768029543	-1.0280217785663546E-7	-2.4631078061258086E-7	2.669031442640686E-7	-1.9661846759173456
288.9990752029594	8.272756038064206E-7	-4.077759212592514E-7	9.223156328568377E-7	-0.45796294586588177
289.4990736029645	-4.0926197437902465E-7	5.249901089526308E-7	6.656650645562772E-7	2.2329498100896883
289.9990720029696	2.284336274645956E-7	-1.3463931129643264E-7	2.651596996208348E-7	-0.5325906485391703
290.4990704029747	9.013163089818839E-7	-3.8620651540611887E-7	9.805746077575453E-7	-0.40482438801114423
290.9990688029799	-6.213918003336046E-7	-9.019602818215965E-8	6.279037291031765E-7	-2.997447734552787
291.499067202985	-3.234040782794313E-7	5.290166648645695E-8	3.277022797674939E-7	2.9794510411932285
291.9990656029901	-4.5593031012028444E-7	-5.714798710783685E-7	7.310688686670549E-7	-2.244198288353923
292.4990640029952	-7.164513741517661E-8	8.807558752682974E-8	1.1353561041997257E-7	2.2536851976698684
292.9990624030003	2.456577449620275E-7	8.636381610692862E-7	8.978967651768029E-7	1.2936703497569806
293.4990608030055	-8.198278743629508E-7	-4.626206529668324E-8	8.211320979403916E-7	-3.0852234359821207
293.9990592030106	9.023545091369273E-7	4.179466413308739E-7	9.94446104703268E-7	0.43375479638167797
294.4990576030157	2.455352027427482E-7	2.964718595706532E-8	2.4731860306312437E-7	0.12016343760296448
294.9990560030208	-8.998633036059819E-8	1.5155023781725767E-8	9.125357197168443E-8	2.9747436387239117
295.4990544030259	-3.9577007307615266E-7	4.988994508391757E-7	6.368159960226614E-7	2.2414300892985244
295.9990528030311	9.320002188923978E-7	-6.831501679413278E-7	1.1555598469892166E-6	-0.6325278550148211
296.4990512030362	2.0988695684095152E-7	5.6997391993400366E-8	2.1748847635220763E-7	0.2651674402389533
296.99904960304127	-7.982724283802175E-7	3.9305710689828405E-8	7.992395190460004E-7	3.09239392040521
297.4990480030464	2.1563988136224654E-7	7.035895532283904E-7	7.358932108981913E-7	1.2734003529444373
297.9990464030515	4.041781117990172E-7	6.645321691902449E-7	7.777936422638791E-7	1.0243586242610627
298.4990448030567	3.2896668711184563E-7	1.2071398452389914E-7	3.5041539248294886E-7	0.35169361186961684
298.9990432030618	-1.890716234048573E-7	-5.710620597349956E-7	6.015479655403415E-7	-1.890524450651444
299.49904160306687	-3.0377751489418994E-7	5.628168396437692E-7	6.39565144095494E-7	2.0657320568127115
299.999040003072	3.798788476618754E-7	-3.0867097497738937E-7	4.894749326517206E-7	-0.6823473334571107
300.4990384030771	-9.909894984908464E-7	4.1165180421944066E-7	1.0730877848695605E-6	2.747885812863579
300.9990368030823	-9.019336007317614E-8	1.8423646516129435E-7	2.0512902597248014E-7	2.026050786578598
301.4990352030874	5.488604005057967E-7	1.4809915974232925E-8	5.490601723441133E-7	0.026976482987477925
301.99903360309247	-3.0427492196040256E-7	8.631192782991082E-7	9.151820128835479E-7	1.909722730303576
302.4990320030976	-7.717827930207409E-7	3.6775707848361774E-7	8.549233581893183E-7	2.6969184416554093
302.9990304031027	-9.342365058099779E-7	2.1280270592628738E-7	9.581663949636235E-7	2.9176313924360735
303.4990288031079	-5.391537635080255E-8	1.9124087067730882E-7	1.986955923629506E-7	1.8455881897475264
303.999027203113	-6.673547081304858E-7	2.1373485217424462E-7	7.007459550349699E-7	2.8316432318429605
304.49902560311807	4.6431825326093785E-7	4.274943186053731E-7	6.311440665578349E-7	0.7441304918391571
304.9990240031232	-3.568042334672377E-7	4.2306322701949106E-8	3.593036125071727E-7	3.023573541811819
305.4990224031283	8.360859124716685E-7	-1.1415869720036545E-6	1.4150125326943414E-6	-0.9386617601234698
305.9990208031335	-8.486737235531359E-7	8.610871448938497E-7	1.2090153680375558E-6	2.3489342917264526
306.4990192031386	3.1268687944932963E-7	-6.044417055417036E-7	6.805313071254864E-7	-1.093392709831762
306.99901760314367	6.227992451979841E-7	-1.0340520304171604E-6	1.2071215769047584E-6	-1.0286946701019426
307.4990160031488	-5.683047536543481E-7	-2.7921458133983467E-7	6.331911839712461E-7	-2.6849200854152007
307.9990144031539	1.0536282893802782E-6	4.0410266572193656E-7	1.1284642380802267E-6	0.3662317872115471
308.4990128031591	-3.842244474983327E-7	-3.188957285430331E-7	4.993224526680038E-7	-2.448841096127562
308.9990112031642	-6.120662849562726E-7	-8.20187775455475E-8	6.175372191619215E-7	-3.008383114718563
309.49900960316927	9.613062451199592E-7	3.3789014577424604E-7	1.0189599832760736E-6	0.3380021645945328
309.9990080031744	5.522767753865141E-7	-7.300308104563271E-7	9.153986130898647E-7	-0.9231408038258688
310.4990064031795	-4.5921061846939933E-8	-1.2903420565741685E-6	1.2911589239459274E-6	-1.6063695994718374
310.9990048031847	1.2977370659859347E-7	3.4747923218966746E-7	3.709218674161159E-7	1.2133660899415677
311.4990032031898	3.708440741255714E-7	2.4134639603715307E-7	4.4246289131878007E-7	0.576939436951202
311.99900160319487	7.540767938482392E-7	6.378290602209668E-7	9.876526317905508E-7	0.7020745825043049
312.4990000032	3.0075793039488476E-7	-9.702396657433657E-8	3.1602054171403527E-7	-0.3120580205387063
312.9989984032051	5.103843793502297E-8	-6.239820879914887E-7	6.260659456327785E-7	-1.4891832940760048
313.4989968032103	2.2174547489858023E-7	4.09187243241194E-7	4.6540869745775584E-7	1.074180138798805
313.9989952032154	-1.2396417111010288E-6	1.2428822474097577E-7	1.2458567874000404E-6	3.041665186906501
314.49899360322047	-5.9158364531768134E-8	5.746483337100759E-7	5.776853984045645E-7	1.6733820148943845
314.9989920032256	-7.261753892166761E-8	-6.301449334535621E-7	6.343153349212315E-7	-1.6855296456979485
315.4989904032307	-7.268182523724447E-7	1.743924747095562E-8	7.270274405647203E-7	3.1176032973519425
315.9989888032359	9.853133982041646E-8	-3.9478913871386063E-7	4.0689911399908244E-7	-1.32621331496865
316.498987203241	-4.0841069007831455E-7	-4.978935362798012E-7	6.43969925725923E-7	-2.257779672920634
316.99898560324607	1.789219053389826E-7	7.577914979335989E-7	7.786276404999886E-7	1.338933024918585
317.4989840032512	-4.619848368042641E-7	9.721572454148355E-8	4.7210262288530886E-7	2.934188127811061
317.9989824032563	5.6868548950597084E-8	-9.012702371091918E-7	9.030626069983218E-7	-1.5077816453844295
318.4989808032615	7.071756459984148E-7	-5.389198793625271E-7	8.891186819909904E-7	-0.6511835287208074
318.9989792032666	8.120593811461416E-7	-5.773439021687311E-7	9.963766455908489E-7	-0.6180456285504959
319.49897760327167	3.19826461773365E-7	-5.611887372432287E-7	6.459270581568164E-7	-1.052796553086107
319.9989760032768	-7.67747282301302E-7	-6.990847692805097E-7	1.0383426236657236E-6	-2.4029704166332597
320.4989744032819	-5.935449305565747E-7	1.4548864095213782E-6	1.5713020235458925E-6	1.9581514633001649
320.9989728032871	8.182730544953953E-7	8.968393678573635E-7	1.2140393912274919E-6	0.8311744209755539
321.4989712032922	-8.583794695865156E-7	6.105681878263673E-8	8.605482257999744E-7	3.0705819181400447
321.99896960329727	3.252553132479698E-7	4.380720599313243E-7	5.456172179179363E-7	0.9321319342252015
322.4989680033024	1.583644736594451E-7	-1.3466174027731225E-6	1.3558973913865543E-6	-1.4537323382827556
322.9989664033075	-7.666032905372418E-8	9.066685846828461E-7	9.099036918825093E-7	1.6551473552136637
323.4989648033127	-5.461657962901711E-8	-5.91073752490478E-7	5.935917381951568E-7	-1.6629369923317079
323.99896320331777	3.237072533128587E-8	-3.468756525410513E-7	3.4838280982886295E-7	-1.4777449890699261
324.49896160332287	-1.2984964946250822E-7	4.345959947091366E-7	4.535797725679135E-7	1.8611357150094017
324.998960003328	-4.380626514155514E-7	2.6316044288457E-7	5.110306304561655E-7	2.6006314179841596
325.4989584033331	-1.5824769451368964E-6	4.602408804557614E-7	1.648045797280069E-6	2.8585644815455336
325.9989568033383	2.488559701217901E-7	6.654145149476935E-7	7.104264709090812E-7	1.2129145997760986
326.49895520334337	3.170980659376697E-7	-1.0110187097469797E-6	1.0595801125350826E-6	-1.266871276099819
326.99895360334847	6.42852357507171E-7	1.0284780412229564E-7	6.510275142920656E-7	0.15864225903950943
327.4989520033536	-1.663032544366644E-7	-2.762832744691184E-7	3.224735961092073E-7	-2.112633903928875
327.9989504033587	-5.521495181048291E-7	-3.8223853126855485E-7	6.71547008875579E-7	-2.536071040876301
328.4989488033639	2.606272547918845E-7	9.61019171497698E-7	9.957331037614826E-7	1.3059674758305941
328.99894720336897	7.11053581728876E-7	-2.4161241297344374E-7	7.509818600953776E-7	-0.3275546887252528
329.4989456033741	-1.39777798567557E-7	4.7302271902326815E-7	4.932426640960393E-7	1.858118778208733
329.9989440033792	3.3201006602577595E-7	8.4281035932392E-7	9.058476614343912E-7	1.1955318064432987
330.4989424033843	3.9671268313260783E-7	-2.5148907988649974E-7	4.697102407446863E-7	-0.5649969450137317
330.9989408033895	-2.935047521012527E-8	-2.803206694555928E-7	2.8185302574053006E-7	-1.6751194263631124
331.49893920339457	4.791271107320801E-7	-1.498660361258956E-6	1.573386686942309E-6	-1.2613622744795383
331.9989376033997	-6.467543675841404E-7	4.777300989320786E-7	8.040629698069766E-7	2.5053902188170887
332.4989360034048	4.195294962003589E-7	1.250684485657378E-6	1.3191727259332597E-6	1.247151049561856
332.9989344034099	-8.110231837737575E-7	-5.269997980596629E-7	9.672059717420316E-7	-2.5653607021151936
333.4989328034151	3.768042708125601E-7	-2.0773876756911513E-9	3.7680999726936684E-7	-0.005513118585762766
333.99893120342017	-2.8316254506635203E-7	4.046523613609659E-7	4.938871940873336E-7	2.1813661903868273
334.4989296034253	7.642450612853127E-7	4.0282033775039777E-7	8.639066721610245E-7	0.485078278780435
334.9989280034304	-3.3285387120696724E-7	-1.1579504242208862E-7	3.5242047532315377E-7	-2.8068027976194134
335.4989264034355	3.402395282715061E-8	9.354099902679245E-8	9.953666593228124E-8	1.2219399317990793
335.9989248034407	-4.4546052039090115E-7	-6.634854280951136E-7	7.991545460807244E-7	-2.162064962680317
336.49892320344577	5.575379513926169E-8	-8.5946783484346E-7	8.61274314491577E-7	-1.506016956046289
336.9989216034509	1.205912062026763E-7	5.363737935464755E-7	5.497627537555209E-7	1.3496467402074543
337.498920003456	2.97125636893058E-7	-3.054956659240263E-7	4.26158709869304E-7	-0.7992866383330217
337.9989184034611	-3.6033257730025035E-8	-6.055585953523839E-7	6.066297124834808E-7	-1.6302304095229296
338.4989168034663	8.016128797936238E-7	2.85260103076568E-7	8.508563541857586E-7	0.34188368541819797
338.99891520347137	-7.982792678896766E-8	1.6314845911495044E-7	1.8163126825248852E-7	2.0258443155492145
339.4989136034765	-8.627093612464546E-7	9.155538123239658E-7	1.2579770368505195E-6	2.326486343182169
339.9989120034816	-3.477979430331345E-7	-4.6787284561950435E-7	5.829823400808741E-7	-2.2100342524644816
340.4989104034867	-1.8972174988338064E-7	-6.315565658602934E-7	6.594376682144106E-7	-1.8626231867365521
340.9989088034919	9.896322971225049E-7	-9.652988159703166E-8	9.943289704866808E-7	-0.0972335687954088
341.49890720349697	1.4261707907683447E-7	2.267382867700061E-7	2.678616843294419E-7	1.0093298952111387
341.9989056035021	1.7466178520769645E-6	2.799693293287871E-7	1.7689140020246208E-6	0.15894021769269406
342.4989040035072	5.670856335664926E-7	9.025825829421125E-7	1.065946262636145E-6	1.009833059626895
342.9989024035123	3.5306848342569856E-10	-5.870154512722989E-8	5.8702606907003674E-8	-1.5647817623531182
343.4989008035175	-1.0643417793709567E-8	7.645155930609598E-7	7.645896771312588E-7	1.584717207348368
343.99889920352257	-6.517196574029975E-7	-8.926619382345033E-9	6.517807885931264E-7	-3.1278964866760366
344.4988976035277	-5.941635102399415E-7	-2.3636593778453332E-7	6.39452213574565E-7	-2.7629730865799424
344.9988960035328	-9.250180334243738E-7	5.198398823584416E-7	1.0610805178923673E-6	2.6295997353583003
345.4988944035379	-1.3133896816110802E-6	-8.885168728304737E-7	1.5857032159477067E-6	-2.546808646205778
345.9988928035431	-1.3330187597426675E-7	-1.5233082279835725E-6	1.529129604572716E-6	-1.6580821219924742
346.49889120354817	-6.176857260745163E-7	-9.60959638293923E-7	1.1423568105571E-6	-2.1420792859817808
346.9988896035533	1.1366503189246007E-6	1.270716559923803E-7	1.1437312417119863E-6	0.11133257454985543
347.4988880035584	1.0933998928985643E-7	2.9377448400407034E-7	3.134624071715199E-7	1.214491299589058
347.9988864035635	-4.684990470126309E-8	-7.193835599403434E-7	7.209074974523147E-7	-1.6358295592864704
348.49888480356867	-4.489321650314825E-7	-7.350217636870792E-7	8.612764259478595E-7	-2.1191002277364417
348.99888320357377	-1.0894355061722304E-7	1.9311558980968228E-8	1.106419157975984E-7	2.966152983537033
349.4988816035789	-1.0042104286943148E-6	1.7181674136018527E-6	1.990110008582867E-6	2.0997154540818883
349.998880003584	4.5197034163528494E-7	4.705394535599984E-7	6.524450682428813E-7	0.8055243503833782
350.4988784035891	1.1071298815351188E-6	-1.4705191704301272E-6	1.8406963913667226E-6	-0.925452217218648
350.99887680359427	-2.510525171557095E-7	-4.213846500519714E-7	4.90502181105895E-7	-2.108107056247335
351.49887520359937	-6.624952606203607E-7	-8.883962715689187E-7	1.108218347475801E-6	-2.211552887755677
351.9988736036045	2.18499587828585E-7	-4.242252746995438E-7	4.771888028602148E-7	-1.0951769393206003
352.4988720036096	3.101167235173157E-8	-5.116974954287078E-7	5.126363727341862E-7	-1.5102648854425
352.9988704036147	-1.865612222640998E-7	3.2016204408526936E-7	3.705520531929796E-7	2.0984046329496193
353.49886880361987	-1.2163049778603498E-6	3.570096565453283E-7	1.2676173294943863E-6	2.856091501188547
353.99886720362497	7.337696619467917E-7	-1.2128559490053433E-6	1.417546284899072E-6	-1.0267134060176077
354.4988656036301	-3.2879158101004844E-7	2.828626797929223E-7	4.3372249118845634E-7	2.4311434807291303
354.9988640036352	9.458327300845174E-7	1.8668650019803228E-7	9.640805996675389E-7	0.19487306579216593
355.4988624036403	-2.762763112135895E-7	-8.335316358063277E-7	8.781250412257703E-7	-1.890853357329797
355.99886080364547	-9.028026425880688E-7	-1.3473162035139455E-7	9.128007564559271E-7	-2.9934489320544873
356.49885920365057	-2.511520082437916E-7	1.8260877264492804E-7	3.1052100587846967E-7	2.512919384021372
356.9988576036557	-1.1389951540280963E-6	-1.7326586060500338E-8	1.139126933876993E-6	-3.126381658468971
357.4988560036608	-4.676854762775449E-7	-1.010810107461266E-6	1.113762442384735E-6	-2.0041479086065017
357.9988544036659	-3.2228584303466405E-7	-1.5269340458793025E-6	1.560575453185747E-6	-1.7788105192902224
358.49885280367107	-1.0879652368297961E-6	3.490055763718664E-7	1.1425730825154133E-6	2.831175581953692
358.99885120367617	-2.450343619753391E-7	6.936609386057548E-7	7.35667952473178E-7	1.9103617810337625
359.4988496036813	6.1912120465411E-7	7.943122377485252E-7	1.0070963196682958E-6	0.9087163620396264
359.9988480036864	4.6302824762648286E-7	1.0025324508206327E-6	1.104294559005194E-6	1.1381246533040825
360.4988464036915	7.179470939702707E-7	5.483995247865043E-7	9.034323818230231E-7	0.6523025047428993
360.99884480369667	5.744096866350395E-7	3.978936412794858E-7	6.987602148597274E-7	0.6058098753234975
361.49884320370177	-1.653397480962206E-7	1.8822061734238603E-7	2.5052790881111546E-7	2.2915690146325707
361.9988416037069	2.128826596651271E-7	-1.2799430322374109E-6	1.297525796490843E-6	-1.405983038730375
362.498840003712	-6.370177890193594E-7	-6.471680545559445E-7	9.080848827972191E-7	-2.348290607573237
362.9988384037171	-1.3248985994898192E-7	6.543016652889155E-7	6.675808806348103E-7	1.7705854304865893
363.49883680372227	-2.1310196690596538E-7	8.053642413548939E-7	8.330810342051577E-7	1.8294712710311136
363.99883520372737	-9.005691947035947E-7	-1.5433250746924418E-7	9.136976509277154E-7	-2.9718691602215515
364.4988336037325	1.326763582354168E-8	3.2717776642353825E-8	3.530556710725775E-8	1.185542425349095
364.9988320037376	1.3688612027812242E-6	1.509045767522835E-6	2.037400333993848E-6	0.8340702889223633
365.4988304037427	-8.843083423971694E-7	1.5541394305763678E-7	8.978612020406894E-7	2.967622929171458
365.99882880374787	-6.825765924277364E-7	-7.654411048895951E-7	1.0255783195762596E-6	-2.2990306626579446
366.49882720375297	2.1911811847614744E-7	-8.009269887261613E-8	2.33297214422347E-7	-0.35043623934166046
366.9988256037581	2.1628449510853663E-7	-2.5804146036262624E-7	3.3669626978989746E-7	-0.8732061167147529
367.4988240037632	2.0166882845071254E-9	3.813804082399121E-7	3.813857401907928E-7	1.5655085106284286
367.9988224037683	-1.9235979164345794E-7	1.7736683703167603E-6	1.784068882443508E-6	1.6788271683496756
368.49882080377347	2.593079960549046E-8	-4.985152280948797E-7	4.991891815841666E-7	-1.518827100375604
368.99881920377857	-2.297488496857319E-7	9.613622945111082E-7	9.884341127458015E-7	1.8053790854273337
369.4988176037837	-7.275362271641631E-8	1.20112837312057E-6	1.2033297379910586E-6	1.6312934772725074
369.9988160037888	-7.34216935933907E-8	-3.672086189801017E-7	3.744768550169626E-7	-1.7681394368621683
370.4988144037939	-4.115641230413166E-7	-9.592737092179442E-7	1.043834793715711E-6	-1.976081558057735
370.99881280379907	-4.4493866258983905E-7	3.6999472107966273E-7	5.78676513342344E-7	2.447899819227607
371.49881120380417	-5.307084914127035E-7	-7.408183843084909E-7	9.112976360042808E-7	-2.192432103821953
371.9988096038093	7.219327141769268E-8	-9.360191844808605E-7	9.387991170395314E-7	-1.4938207383238042
372.4988080038144	5.568077884336389E-7	9.101927735346568E-7	1.0669984996498687E-6	1.0217839992703737
372.9988064038195	2.800069030826327E-7	6.17614872866852E-7	6.781238802462752E-7	1.145144989996334
373.49880480382467	-5.845362914958944E-7	-2.5634339344058324E-7	6.382747147086487E-7	-2.728308410457047
373.99880320382977	3.273101961052327E-7	-4.594336132258177E-7	5.641021267786323E-7	-0.951782612831856
374.4988016038349	-2.2253118306953804E-7	-1.6868799418126335E-6	1.7014946563325206E-6	-1.701957780210419
374.99880000384	-3.7105208177175714E-7	-1.1820940668429894E-6	1.2389616742468479E-6	-1.8749505513095677
375.4987984038451	-1.616697712538282E-6	-9.015683046899987E-7	1.8510907329863955E-6	-2.632887162167735
375.99879680385027	1.2716685610016858E-7	-6.999770591086508E-7	7.114346720316607E-7	-1.3910834719187954
376.49879520385537	-1.7404287727874531E-6	1.1375747620447727E-6	2.0792230886529856E-6	2.5626785535532326
376.9987936038605	1.2675190714598127E-6	1.05068895846371E-6	1.6463753775952498E-6	0.6921359993467704
377.4987920038656	-6.827975752820125E-7	3.2024635390433105E-7	7.541685859275852E-7	2.7030339931331837
377.9987904038707	-7.169267888132771E-8	-1.2221147759672913E-6	1.2242158166935943E-6	-1.6293919762566569
378.49878880387587	1.514193307127676E-6	-3.6031023940398685E-7	1.5564719207135114E-6	-0.23361069397268652
378.99878720388097	-9.79060691167327E-7	4.3242465264824743E-7	1.0703041236989614E-6	2.7256850188162325
379.4987856038861	3.984879487550991E-9	3.138565790648766E-7	3.138818750530802E-7	1.5581005107700845
379.9987840038912	6.545442909157922E-7	5.721078318986693E-7	8.693305470822092E-7	0.7182946330689859
380.4987824038963	4.365518300118304E-7	-5.459908934227648E-7	6.99059050429409E-7	-0.896324459653995
380.99878080390147	-3.040271968914092E-7	6.006894423237617E-7	6.732461233225777E-7	2.039336232160327
381.49877920390657	-3.4996302737734816E-7	1.0487289052543716E-6	1.1055796838071652E-6	1.8928787253401949
381.9987776039117	4.6050913942792357E-7	-6.297293568555758E-7	7.801459673563556E-7	-0.9393833817999875
382.4987760039168	-4.116480183870798E-7	-5.10021420069814E-7	6.55420429931841E-7	-2.2498631207563555
382.9987744039219	4.558564191611234E-7	-3.7844764900325074E-8	4.574246398268929E-7	-0.082829103659359
383.49877280392707	-2.2878884204689262E-7	-7.679115960223495E-7	8.012693389558533E-7	-1.8603588672747853
383.99877120393217	-6.154397515423688E-7	-8.689441142104873E-8	6.215438250958199E-7	-3.0013290255722835
384.4987696039373	-8.24395503776823E-7	-7.833453280393097E-7	1.1372149531238392E-6	-2.381721775349963
384.9987680039424	8.9936688851938E-8	5.370378305300292E-7	5.445165189615928E-7	1.4048680073353452
385.4987664039475	1.1865829477966051E-6	-1.2044252349651416E-6	1.690745172585898E-6	-0.7928602691840839
385.99876480395267	-1.1884667450924418E-7	-9.669761335850464E-7	9.74252213220474E-7	-1.6930885047066828
386.49876320395776	7.943773878825004E-7	-3.861944701311859E-7	8.832788931809318E-7	-0.45251439168915086
386.9987616039629	-4.29914755023668E-7	-1.399162059191303E-6	1.4637216827209698E-6	-1.868905660093213
387.498760003968	-5.965058403829633E-7	7.94745466829912E-7	9.936999419632065E-7	2.2146570936711054
387.9987584039731	-3.58756306930636E-7	2.8485570951169226E-7	4.580926358324463E-7	2.470515497012637
388.49875680397827	3.482005517737256E-8	1.786652870943587E-7	1.820267042361227E-7	1.3783191439938567
388.99875520398336	-2.847266940874461E-7	-5.2212205606034915E-8	2.8947435938302543E-7	-2.960231045227434
389.4987536039885	-2.5862692280240197E-7	2.839379112723024E-7	3.8406851297121123E-7	2.3095776629540814
389.9987520039936	-1.0324400892439998E-7	-6.164767516445037E-7	6.250623254499831E-7	-1.7367307009920359
390.4987504039987	1.8086908786658009E-7	-6.543526179113849E-7	6.788895164260319E-7	-1.3011204604529891
390.99874880400387	-4.117912391385549E-7	-1.399532426270314E-7	4.349240563053362E-7	-2.813975569695379
391.49874720400896	-2.608428143682061E-7	6.320288065940275E-8	2.6839071878731786E-7	2.9038716611787954
391.9987456040141	-8.280079041426231E-7	2.3136957590527722E-7	8.597261017191738E-7	2.8691133431677467
392.4987440040192	3.7226805652087415E-7	4.1515177073925973E-7	5.576150093512294E-7	0.8398054696853425
392.9987424040243	5.140340321448458E-7	-1.159962746061157E-7	5.269593171446784E-7	-0.22194135684400937
393.49874080402947	3.9414613411043406E-7	1.3723655592085496E-6	1.4278439701648059E-6	1.2911217744796892
393.99873920403456	1.3330475154302505E-6	4.030126462755185E-7	1.3926359436165507E-6	0.29358780597491446
394.4987376040397	-1.2429481379251518E-10	-1.125986039075485E-7	1.125986725105129E-7	-1.571900201612106
394.9987360040448	2.1268107535767692E-7	-6.902850400952858E-8	2.23602715057513E-7	-0.313837005764227
395.4987344040499	-3.9843824103202974E-7	-5.273292997417373E-7	6.609305729672436E-7	-2.2178575946237356
395.99873280405507	1.4352227016346495E-6	8.11782580481372E-7	1.6488951334940792E-6	0.5147521220134503
396.49873120406016	-2.4922847593239E-7	-4.3975050347623504E-7	5.054654671915621E-7	-2.0864082003837976
396.9987296040653	-1.4942980517520135E-6	-1.3167682082829333E-6	1.991684006516724E-6	-2.419264645517946
397.4987280040704	1.6768271105440815E-7	-3.7737409161307113E-7	4.129512036637583E-7	-1.1526585372966787
397.9987264040755	7.25514462722099E-7	-1.603112258950114E-6	1.7596420517864062E-6	-1.1458103767970471
398.49872480408067	-7.762779822922751E-7	7.902735357795914E-7	1.1077634075674025E-6	2.3472607392198315
398.99872320408576	-5.120250797555911E-7	9.220522666856018E-8	5.202609788593799E-7	2.963422699436273
399.4987216040909	3.7086447962044043E-7	-3.7310529719571223E-7	5.260684604114191E-7	-0.7884101282230568
399.998720004096	2.1344284850517357E-7	-3.159462870069799E-7	3.8128716979659753E-7	-0.9766573190016754
400.4987184041011	7.436839227029118E-8	-5.934022614558634E-7	5.980442305296498E-7	-1.446120923880733
400.99871680410627	-9.041715366054861E-7	7.106201331883119E-7	1.1500031049088956E-6	2.4754869116186833
401.49871520411136	1.9225887454058202E-8	8.971517903767113E-7	8.97357771306704E-7	1.549369690451103
401.9987136041165	-2.5172417378450902E-8	1.5583162647954252E-7	1.5785165950326464E-7	1.7309488874977297
402.4987120041216	3.8002091038128707E-7	-4.2299886513375733E-7	5.686333900075415E-7	-0.838867567997956
402.99871040412677	1.0097989992251495E-6	-3.2753039104583953E-7	1.0615885153366883E-6	-0.31364575283447205
403.49870880413187	-9.392895565792479E-7	5.372797499527045E-7	1.0820972233621527E-6	2.622010963969248
403.99870720413696	-2.7272894364577274E-7	-2.1128496806735036E-7	3.449962527816213E-7	-2.4824657877198195
404.4987056041421	1.411402869935203E-6	3.6952911605159905E-7	1.4589756094161423E-6	0.2560691535238479
404.9987040041472	2.931257977973341E-7	4.0681062843578657E-7	5.014156167717986E-7	0.9464137346320394
405.49870240415237	-2.564029724566282E-7	-8.753055087008259E-7	9.120867381157376E-7	-1.8557540439335667
405.99870080415747	-1.2116370589779416E-6	-2.8284308766158973E-7	1.2442124315914295E-6	-2.9122607120774955
406.49869920416256	-2.520736692303308E-7	-1.3322118796322892E-7	2.8511229303833284E-7	-2.6554050654803865
406.9986976041677	-8.742516094250788E-7	3.846493828612792E-7	9.551287998578535E-7	2.7271062153635666
407.4986960041728	-8.551140179832407E-7	-2.9560579620481504E-7	9.047666939611144E-7	-2.8087611306873836
407.99869440417797	-1.697012232216281E-7	-3.4067860714074864E-7	3.806053317102605E-7	-2.032944438599297
408.49869280418307	1.8975878469354302E-7	-5.726034070886613E-7	6.032272027834235E-7	-1.2507899030818703
408.99869120418816	-7.346578618643618E-7	-7.73078220050893E-7	1.0664764921535649E-6	-2.3307178527840313
409.4986896041933	1.9673054112848192E-7	-1.5000307393729484E-7	2.4739407430927455E-7	-0.651440486940617
409.9986880041984	2.56084745694706E-7	1.2946374480805892E-7	2.8694992280404687E-7	0.4680780611049555
410.49868640420357	-5.059595346049442E-7	-1.1694866429268652E-6	1.2742425430984482E-6	-1.9791151232000157
410.99868480420866	1.6656065459756737E-6	-6.011839083519256E-7	1.7707815386597834E-6	-0.34638742128007566
411.49868320421376	-4.3600785224982494E-7	-3.2098754039128453E-7	5.414202141682112E-7	-2.5069843463034847
411.9986816042189	-7.365904006086244E-7	-7.528020142736372E-7	1.053221862174926E-6	-2.345310203879456
412.498680004224	3.8090788084504504E-7	-4.5221433584934095E-7	5.912601958846236E-7	-0.8707795098961737
412.99867840422917	-2.5819062019722573E-7	5.422967015556369E-7	6.006231005180799E-7	2.0151465329763036
413.49867680423426	-1.459039378688951E-7	-6.176809169657121E-7	6.346791900395454E-7	-1.802756996427566
413.99867520423936	8.976598373259754E-7	8.676221327201165E-7	1.2484235454099302E-6	0.7683839942155474
414.4986736042445	3.4500327046579E-7	-1.342433584991542E-7	3.7020066981736203E-7	-0.37108116361355525
414.9986720042496	7.549933203375959E-7	-1.721938104431623E-7	7.74380799161061E-7	-0.22423771160344383
415.49867040425477	-1.189434755535498E-6	-5.143743534667097E-7	1.2958919758915424E-6	-2.7334264172631615
415.99866880425986	-3.4537591660690185E-7	-7.738031402946027E-7	8.473817461462373E-7	-1.990598789659707
416.49866720426496	1.961067979412353E-7	1.628556303054208E-6	1.6403211601440596E-6	1.4509557755630142
416.9986656042701	-4.207369140043564E-7	-7.170544321013559E-7	8.313763344010385E-7	-2.101421628906521
417.4986640042752	-4.08596745244256E-8	-7.927860012078449E-10	4.086736487572578E-8	-3.1221924369196814
417.99866240428037	-8.566218474795188E-7	5.366911403705908E-7	1.0108602127552104E-6	2.581900698663684
418.49866080428546	-5.792269400446258E-7	-3.732934951846712E-7	6.890949728598001E-7	-2.569115870139438
418.99865920429056	-4.5769335071207534E-7	1.1098485108000922E-6	1.2005194376648924E-6	1.9619401488926553
419.4986576042957	-4.3161729457816624E-7	-7.934827071775262E-7	9.032764225688343E-7	-2.068985071698132
419.9986560043008	8.117442438577911E-7	-6.837428042695641E-7	1.061335451130633E-6	-0.7000144558923128
420.49865440430597	-3.37708586427612E-7	-4.517018296801716E-7	5.63987262518712E-7	-2.2127828109691583
420.99865280431106	4.3132305765640665E-7	-1.5177747482911555E-7	4.5724827165509843E-7	-0.33835592578666324
421.49865120431616	-2.264968113997721E-7	4.877895184957523E-7	5.378098362140486E-7	2.0055055105460378
421.9986496043213	-5.11507949048324E-7	2.9250327412322495E-7	5.892355618192349E-7	2.6221326563743097
422.4986480043264	1.5105501503608892E-6	-4.423469227375228E-7	1.5739861996887586E-6	-0.28487353675174926
422.99864640433157	9.78429352583333E-7	8.262577488382964E-7	1.28063494623252E-6	0.7012769366358095
423.49864480433666	-3.6113015443614736E-7	-5.290175445426194E-7	6.405267760812018E-7	-2.169778107287174
423.99864320434176	3.3754564358903775E-7	5.21149339908378E-7	6.20913597848264E-7	0.9960434406776307
424.4986416043469	2.2147164989112158E-7	-1.8056643551378487E-7	2.8575151677576335E-7	-0.6840024591112012
424.998640004352	7.53319205474612E-7	5.899437339236219E-7	9.56829887980432E-7	0.6643667953521983
425.49863840435717	-1.2365672762450908E-7	-7.300285166457231E-8	1.4359805931126498E-7	-2.60828635005928
425.99863680436226	-5.530939391159414E-7	-4.467468517678812E-7	7.109821763246262E-7	-2.4621601030358082
426.49863520436736	-3.493053238032511E-7	-5.98512486294952E-7	6.929873054308131E-7	-2.099086462311515
426.9986336043725	5.156189762363392E-7	4.223787327188844E-7	6.665333618868761E-7	0.6863201521777045
427.4986320043776	6.60549244918655E-7	8.511524629333213E-7	1.0773977074971267E-6	0.9108215232620311
427.99863040438277	-1.7153501148668525E-7	1.8711728115704937E-7	2.538447105482868E-7	2.31277506525278
428.49862880438786	1.2169082439715604E-6	6.109282118753228E-8	1.2184408098248345E-6	0.050161196142019616
428.99862720439296	-4.929897690866436E-8	7.473267094798031E-7	7.489509996162306E-7	1.6366679886125857
429.4986256043981	4.888636260462337E-7	-2.4750895931329616E-7	5.479492036780623E-7	-0.4686705105167141
429.9986240044032	-2.672707816008889E-7	1.0403805091989879E-7	2.868058345584369E-7	2.7703783100877164
430.49862240440837	-2.3627653747674464E-7	-2.9234499759538153E-7	3.7588854702031443E-7	-2.2505241570948673
430.99862080441346	1.1866743271091677E-6	3.2353088593785124E-8	1.1871152770314909E-6	0.027256910621846948
431.49861920441856	-1.134985582174973E-6	7.257165324143789E-7	1.3471661950793645E-6	2.572701009019668
431.9986176044237	-1.1961523226619475E-6	-6.093596410953853E-7	1.3424230150014073E-6	-2.670427037174058
432.4986160044288	1.0396641378901806E-6	2.100751912847294E-9	1.0396662602842952E-6	0.002020603555778312
432.99861440443397	-2.3438438567164658E-7	8.436550897555175E-7	8.756083317997068E-7	1.8417825159632821
433.49861280443906	9.18005494643265E-7	2.4390511088655705E-7	9.498546158817198E-7	0.2596905795622392
433.99861120444416	7.558683538679388E-7	-3.382030925319369E-7	8.280810951695452E-7	-0.42072007560462055
434.4986096044493	-6.945331240574255E-7	2.255712828802901E-7	7.302456190031044E-7	2.8275586885620574
434.9986080044544	7.649770157054349E-8	9.708488388015755E-7	9.738579804817247E-7	1.4921641328112347
435.49860640445957	-9.498451066730038E-7	-8.455999433786671E-7	1.2717094758287582E-6	-2.4141902837442353
435.99860480446466	-1.2778961578703058E-7	9.390955462772955E-7	9.477502998896117E-7	1.7060429516293136
436.49860320446976	2.6209192436954934E-7	-1.538065899353477E-6	1.5602368049670389E-6	-1.4020139587256537
436.9986016044749	6.977058989119384E-7	-7.09108037366786E-7	9.948003468207533E-7	-0.7935029230261469
437.49860000448	-3.405036257185701E-7	3.295023334036503E-8	3.420941931759096E-7	3.0451239132554107
437.99859840448516	-9.604229823660772E-8	8.319312139954615E-7	8.374566662643099E-7	1.6857325221376627
438.49859680449026	-2.704533960387007E-7	-5.780773548779664E-7	6.382150637924277E-7	-2.0083946271570783
438.99859520449536	-4.889464155575474E-7	4.0656042648109374E-8	4.906337851089941E-7	3.058633192419032
439.4985936045005	4.3488559078620194E-7	-8.134765370808342E-7	9.224259067559246E-7	-1.0798523714705621
439.9985920045056	-6.831232494862958E-7	1.508289267424797E-7	6.99576113893981E-7	2.924285951145847
440.49859040451076	1.176073334206768E-7	-7.574553034572736E-7	7.665311615387026E-7	-1.4167599191241613
440.99858880451586	2.237494069914514E-7	1.4705380861952172E-6	1.4874629609101929E-6	1.4197996786157092
441.49858720452096	-2.6633636653002477E-7	1.1968570149706676E-6	1.2261328534954574E-6	1.7897583685320515
441.9985856045261	4.877784204789097E-7	1.2721401274007864E-6	1.3624493719871535E-6	1.204654345176047
442.4985840045312	6.045464808548888E-7	5.558172494399898E-7	8.21224246043105E-7	0.7434280339146114
442.99858240453636	-6.310249683371721E-7	5.737721733793671E-7	8.528815964771497E-7	2.4036794607970338
443.49858080454146	-3.5691730309349206E-7	9.827082480834448E-8	3.7019875236964803E-7	2.8729176290562286
443.99857920454656	-9.398868787314906E-7	-9.034464584900625E-7	1.3036881713699254E-6	-2.3759606787583722
444.4985776045517	2.6020199096868406E-7	4.2624780840327327E-7	4.993919004876437E-7	1.0227300954913707
444.9985760045568	1.3848006742826413E-7	1.0499360816736851E-6	1.0590290386364426E-6	1.4396594416264
445.49857440456196	7.842136472147431E-7	-1.1863949181688687E-6	1.4221546843908247E-6	-0.9867231919350146
445.99857280456706	-2.8098492530073306E-7	-8.399722617130986E-7	8.857233928793326E-7	-1.893611721507323
446.49857120457216	3.010537611930395E-7	-3.6879796052890514E-7	4.7607279151276385E-7	-0.8861885976208811
446.9985696045773	-8.42754620589586E-7	-3.375510382708546E-8	8.434303513387898E-7	-3.1015607515077175
447.4985680045824	4.604281661911984E-7	-1.1577630896639242E-7	4.74761255727625E-7	-0.2463462662353811
447.99856640458756	-1.1266880281195324E-6	-1.0978850648917904E-7	1.1320244824494763E-6	-3.0444557528991933
448.49856480459266	9.730972888785953E-7	2.119735737994298E-7	9.959172303018833E-7	0.2144832639919797
448.99856320459776	5.928257340048837E-7	-6.910470845532094E-7	9.104880141813618E-7	-0.8617533865494659
449.4985616046029	-4.887448316942023E-8	4.93170726876518E-7	4.95586602878842E-7	1.6695763493553066
449.998560004608	1.3371819457961776E-6	7.249292293967242E-8	1.3391455410221808E-6	0.05416018927552762
450.49855840461316	1.4322314571652414E-6	-1.805962218019137E-7	1.4435726314331387E-6	-0.12543231280513847
450.99855680461826	1.1634107181978079E-7	-3.915009471358471E-9	1.164069254440483E-7	-0.033638444523547875
451.49855520462336	-3.3852364896238606E-7	7.440080677397506E-7	8.174021444605135E-7	1.9978004433971275
451.9985536046285	-9.157632878946761E-7	4.0128445213498826E-7	9.998257903159656E-7	2.728597589198479
452.4985520046336	2.169972751819884E-7	-5.696675319578449E-7	6.095973379234441E-7	-1.2068463853189149
452.99855040463876	2.751835341792076E-7	-2.424952539425003E-7	3.667832134490302E-7	-0.7223379411502251
453.49854880464386	-6.953710567759951E-7	5.325317831654986E-7	8.758601524690969E-7	2.4880409212510393
453.99854720464896	7.826435940871979E-7	-1.5602679122078452E-7	7.980447073594192E-7	-0.19677882681658315
454.4985456046541	-3.9187898455456275E-7	-3.201410440880623E-7	5.060231483295107E-7	-2.4566083347111998
454.9985440046592	1.3054391801347802E-7	-8.468458829652204E-7	8.568486821052205E-7	-1.4178471631855205
455.49854240466436	-3.189703421574426E-7	-1.57825232583152E-7	3.558804338762698E-7	-2.682116946978942
455.99854080466946	1.4839237200318227E-7	-4.956644651685748E-7	5.174007712591663E-7	-1.2799077989640026
456.49853920467456	-5.250531783338231E-7	-1.1335164910959852E-6	1.2492159443687084E-6	-2.0045790498253933
456.9985376046797	-2.880462177247644E-7	3.601983703652037E-7	4.612087266729575E-7	2.245346832453693
457.4985360046848	-1.5765707815239285E-6	4.4410858598836975E-8	1.5771961683685567E-6	3.113430824183883
457.99853440468996	5.39541771669676E-8	-1.10297074729612E-6	1.1042896008858933E-6	-1.521918146147046
458.49853280469506	-3.9084244488492856E-7	5.222115053953521E-7	6.522749980574974E-7	2.2132964046729047
458.99853120470016	-5.091583277759794E-7	-7.135818538233306E-7	8.766078170137275E-7	-2.1905417625717227
459.4985296047053	2.0655364042353233E-7	-1.6770159609697176E-7	2.660605790147908E-7	-0.6819570661928667
459.9985280047104	-5.728875347455961E-10	7.725611661632664E-7	7.725613785736857E-7	1.571537869930676
460.49852640471556	1.1931579988677745E-7	-5.676018778612004E-7	5.800070274179294E-7	-1.363602658040262
460.99852480472066	4.901313250384179E-7	-9.010285056562146E-7	1.0257100388457679E-6	-1.072595445120418
461.49852320472576	4.243316507548591E-7	-1.112224084005832E-6	1.1904199943192134E-6	-1.2063249843561643
461.9985216047309	-1.3925073298532022E-7	-1.9242839803693736E-8	1.4057401438622847E-7	-3.0042739006491876
462.498520004736	1.8132967600512702E-7	9.362530448338355E-7	9.536509924289664E-7	1.3794889358427995
462.99851840474116	-1.3087195783349127E-6	1.1390653365870392E-7	1.313667245967278E-6	3.0547748144987694
463.49851680474626	9.777450862684447E-7	-7.184939755635039E-7	1.2133503396147122E-6	-0.6337330645613994
463.99851520475136	6.339081482237272E-7	3.916528956754627E-8	6.351168871092508E-7	0.061705420581018286
464.4985136047565	-2.2652131841762963E-7	-8.246597787809752E-7	8.552050388279691E-7	-1.838869263200094
464.9985120047616	-5.298830517495851E-7	-5.257902727292649E-7	7.464793764252085E-7	-2.3600714078144023
465.49851040476676	-1.3498457071249883E-6	-4.860014963529747E-7	1.4346710032272521E-6	-2.795999663804053
465.99850880477186	-2.634303770594972E-7	2.191199402605829E-7	3.4265013027505225E-7	2.447763225557129
466.49850720477696	5.388371345083683E-7	-8.70397557438663E-7	1.023688119263079E-6	-1.016472551899943
466.9985056047821	3.186113209840952E-7	-5.059492119483184E-7	5.979111798004403E-7	-1.0088029994845158
467.4985040047872	-4.368686443353191E-7	-8.956941209309065E-7	9.965551518473872E-7	-2.0245904391970018
467.99850240479236	5.065112593832359E-7	4.735511251329181E-7	6.93400550905928E-7	0.7517801845829825
468.49850080479746	7.213004073023201E-7	4.922179601840611E-7	8.732426912962117E-7	0.5988183886881369
468.99849920480256	-3.387572179319673E-7	-1.0100713962196757E-6	1.0653641059103558E-6	-1.8943872798852959
469.4984976048077	-8.52739900331749E-7	9.071545890342718E-8	8.575515332047752E-7	3.0356100949824887
469.9984960048128	-3.6230826836661956E-7	7.003091470955572E-7	7.884796654527783E-7	2.0482311518708434
470.49849440481796	-7.875485753267254E-7	3.3481843490435734E-7	8.557664067086053E-7	2.739603394743435
470.99849280482306	6.515467829423519E-7	4.280541712604117E-7	7.795791068877911E-7	0.5812674706946533
471.49849120482816	8.026302681396955E-7	-8.526102650234408E-7	1.1709652477154656E-6	-0.8155839971941763
471.9984896048333	-7.82564917761237E-8	-4.89279485126281E-7	4.954982271114046E-7	-1.7293953398489992
472.4984880048384	-2.2837102600212705E-7	5.23553063763233E-7	5.711927311277097E-7	1.9821105742264369
472.99848640484356	5.678825219961824E-8	3.53363422957206E-8	6.688469686503617E-8	0.5566174685698934
473.49848480484866	8.184627801463735E-7	6.055131907254357E-8	8.20699570321781E-7	0.07384722927528242
473.99848320485376	4.3463014547742784E-8	-9.220727857755861E-7	9.230965582762874E-7	-1.52369498183383
474.4984816048589	-9.904685249762706E-8	1.0285025390198413E-6	1.0332607375488275E-6	1.6668022694094866
474.998480004864	-3.993074803196759E-7	-1.650900948352686E-7	4.3208934637637894E-7	-2.749553151957534
475.49847840486916	2.559037686036877E-7	-2.538017334233138E-7	3.604192817736706E-7	-0.7812741677659996
475.99847680487426	-1.0536836804152353E-6	1.0619715683813155E-6	1.4960056518688915E-6	2.3522771007331658
476.4984752048794	1.770670040089815E-7	3.0325666586109407E-7	3.511656721519117E-7	1.0423104062362984
476.9984736048845	7.146256987506776E-8	-8.419529926930512E-7	8.449803197695992E-7	-1.4861221229935924
477.4984720048896	-8.677411245572243E-8	4.786411195341765E-8	9.909954493118352E-8	2.637526181835343
477.99847040489476	-4.522612097765842E-7	6.345846575960089E-7	7.792547013171133E-7	2.1899874217639903
478.49846880489986	4.646860338394924E-7	-1.8576443870126236E-7	5.004413419487572E-7	-0.38030233907114264
478.998467204905	-8.264296200718383E-8	-4.331264315128958E-7	4.4094031891449443E-7	-1.7593357192062498
479.4984656049101	-9.767534613159638E-7	3.3288469160980117E-7	1.031920317709109E-6	2.8131306952614654
479.9984640049152	-1.4327550804834923E-7	-1.904633034966094E-8	1.4453592600561635E-7	-3.009432512529926
480.49846240492036	-4.3015600358950723E-7	9.168088368673247E-7	1.0127055992647187E-6	2.009492190403512
480.99846080492546	-4.3399958266440546E-7	-9.033323836006176E-7	1.0021801400020116E-6	-2.0186761613800943
481.4984592049306	1.4012600268912967E-7	-2.4862298352867856E-7	2.8539215926219057E-7	-1.0575652737019579
481.9984576049357	8.317071353527988E-7	-9.196382131047158E-7	1.239948064234625E-6	-0.8355637708532732
482.4984560049408	-3.449073326361198E-7	-1.3276664537561836E-6	1.3717358639824516E-6	-1.8249626378066868
482.99845440494596	8.811759139937381E-9	8.207691911063098E-8	8.254857812120892E-8	1.463846208247571
483.49845280495106	-1.1275944988327036E-7	4.27000152531718E-8	1.20573566093895E-7	2.7795975226363057
483.9984512049562	-1.2717685436707632E-6	5.036226124543628E-7	1.3678563391108772E-6	2.764537759043063
484.4984496049613	1.0532256224542417E-6	8.521139020834265E-7	1.3547628257071303E-6	0.6802359080192012
484.9984480049664	3.9523630819649966E-7	-1.351721976205772E-7	4.1771193701685716E-7	-0.3295332964836547
485.49844640497156	6.087732553415349E-7	9.751738766306763E-7	1.1495951313754033E-6	1.0127210506464417
485.99844480497666	1.228829272608895E-6	-5.893012284818455E-7	1.362826958608729E-6	-0.44716486202133365
486.4984432049818	-6.62548744217383E-7	-2.2978550161409204E-7	7.012647254896478E-7	-2.8077531341643454
486.9984416049869	5.810673509659296E-7	5.414822249540474E-7	7.942557939982235E-7	0.7501491812723078
487.498440004992	3.1665869684608455E-7	-1.7590804953106435E-6	1.7873547267598001E-6	-1.3926900589181508
487.99843840499716	-6.564921721464346E-7	1.3153178246268836E-6	1.4700486222811615E-6	2.0337340516449105
488.49843680500226	-7.318825267153503E-8	7.989615600342318E-7	8.023067335760344E-7	1.6621456046644398
488.9984352050074	7.801861277164218E-7	1.2505531490063076E-6	1.4739652548044464E-6	1.0130079738578652
489.4984336050125	-8.569921474423239E-7	-1.8504873759137038E-7	8.767431642516328E-7	-2.928929511491301
489.9984320050176	6.688372392238115E-7	-7.639238563922116E-7	1.0153437402858591E-6	-0.8516669809622799
490.49843040502276	1.1651199122682529E-6	-4.1845302310810814E-7	1.2379851947871978E-6	-0.34480305514885196
490.99842880502786	-7.518175601262576E-7	8.469280537704022E-7	1.1324825702753753E-6	2.296773824853425
491.498427205033	9.588594719460895E-7	5.268031305270816E-7	1.0940443433763857E-6	0.5023870372459708
491.9984256050381	5.013869734166199E-7	-3.203366861205031E-7	5.949827641087967E-7	-0.5685332153907444
492.4984240050432	-4.41908699496305E-8	7.237776299413398E-7	7.251254309361989E-7	1.6317764935852621
492.99842240504836	-1.0953850948968942E-6	1.1087389739105146E-7	1.100982073988927E-6	3.040717114102759
493.49842080505346	2.1178489475007523E-7	2.48147395886162E-7	3.262360674870025E-7	0.8642946066666306
493.9984192050586	-2.4934666476611297E-9	6.711752762255521E-8	6.716382873308713E-8	1.6079300017383764
494.4984176050637	7.314494217600072E-7	-4.89900053657393E-7	8.803523835184213E-7	-0.590145322237736
494.9984160050688	2.6898135291381175E-7	-4.613041960437337E-7	5.33996750460993E-7	-1.0429042782754845
495.49841440507396	-4.0339066935439526E-7	6.372714046244317E-7	7.542140778811963E-7	2.1351253922068003
495.99841280507906	1.1744402060628866E-6	-7.924775254512009E-8	1.1771108715412018E-6	-0.06737491102652264
496.4984112050842	-8.708195866694663E-8	7.108661245452484E-8	1.1241251707675443E-7	2.4569803182623784
496.9984096050893	-1.4027821452904674E-6	3.379737002401578E-7	1.4429220246429637E-6	2.905167567268593
497.4984080050944	-9.368851545640199E-7	-7.312993231551209E-7	1.1885085161199247E-6	-2.478815465405559
497.99840640509956	7.894114732417737E-7	8.696496738730687E-8	7.94187244696377E-7	0.10972186590132622
498.49840480510466	3.007493261372912E-7	-2.7598340817503813E-7	4.081874554171704E-7	-0.7424827702354037
498.9984032051098	-6.464677388696794E-7	-2.2716193543550157E-7	6.852175437845116E-7	-2.803680564193773
499.4984016051149	9.983928925479895E-7	2.1855794101489038E-7	1.0220351958083487E-6	0.2155101518067725
499.99840000512	-5.557293300980124E-7	-8.671403194472478E-7	1.0299356397087443E-6	-2.1407306506644703
500.49839840512516	1.0166258967694437E-6	-6.508622424555352E-8	1.0187072349644024E-6	-0.06393454814799086
500.99839680513026	-4.307352322964835E-8	-8.872756912189456E-7	8.88320595636211E-7	-1.6193040615947516
501.4983952051354	-4.811326406975908E-7	-1.1518833915448564E-6	1.248328468657796E-6	-1.9664609057338969
501.9983936051405	-1.249620103481909E-7	2.2485731805186956E-8	1.269689417340956E-7	2.963557308487903
502.4983920051456	-1.1169558873122121E-6	-3.25813499068667E-7	1.1635054320357852E-6	-2.857769914812932
502.99839040515076	2.307577450707439E-7	5.054046205313193E-7	5.555924471809721E-7	1.142483792887197
503.49838880515586	-6.189207563086193E-7	4.312495519785857E-7	7.543467893955433E-7	2.533033266296252
503.998387205161	8.043347684059392E-7	-2.3363849147083803E-7	8.37580661407249E-7	-0.2826947720703631
504.4983856051661	-4.668818590183003E-7	2.909083407013314E-7	5.500966578429521E-7	2.584369661986766
504.9983840051712	-3.1347849495263754E-7	5.087419986030443E-7	5.975677266556409E-7	2.123030650447765
505.49838240517636	-1.306565302377377E-6	1.7383704275740637E-7	1.3180789835253146E-6	3.009320621960484
505.99838080518145	-9.288558938065189E-7	-1.3032190481770863E-8	9.28947312525237E-7	-3.1275632056039853
506.4983792051866	-3.924858791823372E-7	4.709729196086148E-7	6.130747559329082E-7	2.265545186580999
506.9983776051917	-2.2560371364451275E-7	-3.3823303113835327E-7	4.065693286061229E-7	-2.159034333245435
507.4983760051968	-4.304550380341804E-7	-6.296020043361028E-7	7.626861894862432E-7	-2.17049455198559
507.99837440520196	1.2042662635886175E-7	-8.991222721874505E-7	9.071512733164743E-7	-1.4376507505161988
508.49837280520705	1.0015427593844958E-7	-1.5033609082671607E-6	1.5066933661148898E-6	-1.5042743768356224
508.9983712052122	-5.887266423622778E-7	1.4567976456654514E-7	6.064830197386613E-7	2.899016456019146
509.4983696052173	-2.1383607879259827E-7	-1.1737715708081229E-6	1.19309076311518E-6	-1.7509987035114187
509.9983680052224	1.0134001759150683E-6	2.0472468598888124E-7	1.0338723874821E-6	0.19933481884327325
510.49836640522756	-7.704012237022342E-7	1.8929882003452762E-7	7.933171426033629E-7	2.9006513675798407
510.99836480523265	-8.841998283842723E-8	-5.931348622559347E-7	5.996891346260281E-7	-1.7187788728689868
511.4983632052378	4.191240945263252E-7	-4.748197879130882E-7	6.333394331686145E-7	-0.8476210803770144
511.9983616052429	-9.96247272528542E-7	1.2991617363995563E-6	1.637171293831305E-6	2.224987281888306
512.4983600052481	-1.0274756618548773E-6	-2.4960396332795574E-7	1.0573591510045873E-6	-2.903279739764222
512.9983584052532	7.870314416492761E-7	-2.287399997404622E-7	8.195977535509749E-7	-0.28284437011423963
513.4983568052583	3.4089791214681557E-7	3.912318912180946E-8	3.431355569350382E-7	0.11426520438523452
513.9983552052634	-9.640911630819418E-7	1.3774741703236833E-7	9.738819854745135E-7	2.9996751592145157
514.4983536052686	3.026941224178496E-7	5.039049473661372E-7	5.878298458962267E-7	1.0298645829141342
514.9983520052737	-5.236162702228951E-8	1.8741568386960095E-7	1.9459285327249703E-7	1.8432371053614691
515.4983504052788	2.3688769714866618E-7	-2.2904459899026261E-7	3.295105603573403E-7	-0.7685666246574229
515.9983488052839	-3.7729284491287256E-7	4.845363257900388E-8	3.8039143698636283E-7	3.0138673092509025
516.498347205289	8.786488176980359E-7	1.0866680505023335E-7	8.853429953198828E-7	0.12305006905485245
516.9983456052942	8.807458977369127E-8	-1.4992835409548068E-7	1.738839978997028E-7	-1.0396599539997546
517.4983440052993	1.6642377907050604E-6	-2.2754584945715263E-7	1.6797215655030562E-6	-0.13588419623824013
517.9983424053044	-1.2584296765388688E-6	-7.458934826561963E-7	1.4628746830343027E-6	-2.6065450284746965
518.4983408053095	-4.2299142072309754E-7	3.82582142593912E-7	5.703427371652005E-7	2.406314600783138
518.9983392053146	8.815416625198304E-7	-6.051232767740337E-7	1.0692473440939521E-6	-0.6015655196147945
519.4983376053198	1.0791247676427774E-6	-9.987089475317331E-8	1.0837363423632511E-6	-0.09228517224808407
519.9983360053249	-3.560348486779985E-7	-1.2158562125258949E-6	1.2669124448875617E-6	-1.855658951421702
520.49833440533	-9.487076056222931E-7	3.924748270573719E-7	1.0266852540283698E-6	2.7493369629881186
520.998332805335	-1.269372754581951E-6	2.5799720438896074E-7	1.2953261162917582E-6	2.9410761801417986
521.4983312053402	-1.3557131018150242E-6	2.7457964631798655E-7	1.3832396743171536E-6	2.9417605784847805
521.9983296053454	2.171079841443383E-7	-3.3745976441783293E-7	4.0126670604494156E-7	-0.9991033883008369
522.4983280053505	-8.92513381923154E-7	-6.363256983779347E-7	1.0961252352391455E-6	-2.522222033190077
522.9983264053556	-5.018918593285454E-7	-2.7042515083002913E-7	5.701098145635702E-7	-2.6473799539449674
523.4983248053607	-7.51909854009191E-7	-3.2665987313543083E-7	8.198018670831256E-7	-2.731753314337457
523.9983232053658	1.6477529649872165E-7	-1.7300186136435276E-6	1.7378478937724425E-6	-1.4758379647081252
524.498321605371	-5.225453942891895E-7	-6.95827016604225E-7	8.701890174721702E-7	-2.2149181116627465
524.9983200053761	1.0858002776048856E-7	1.2775832478994812E-7	1.6766577462798524E-7	0.8663683758078479
525.4983184053812	5.884643478946058E-7	-1.5710219562320816E-6	1.6776174402128456E-6	-1.2123989819260585
525.9983168053863	6.21772017477787E-7	1.0229206233470147E-6	1.197066014632043E-6	1.024632092915162
526.4983152053913	9.612712846150736E-8	5.429212195151515E-7	5.513654644843784E-7	1.3955570442777634
526.9983136053966	2.293406258751855E-8	-1.2653152234833759E-7	1.2859314668580154E-7	-1.3914911667120895
527.4983120054017	-3.676547326789661E-7	-6.580886641793348E-7	7.538240460363303E-7	-2.08027198209062
527.9983104054068	-2.4057455822490447E-8	-4.4171397043407707E-7	4.423686164922731E-7	-1.6252064481750332
528.4983088054119	-7.286381438961439E-7	2.6906853315113496E-7	7.767312406955967E-7	2.7878497595315532
528.998307205417	6.108944899481861E-7	9.402541323747887E-8	6.180880650712592E-7	0.1527159229283351
529.4983056054222	-9.864858689128027E-7	2.1253260231024032E-7	1.0091206452200897E-6	2.9293920130460003
529.9983040054273	-1.103125240962033E-6	-2.7997948373953956E-8	1.1034804857181183E-6	-3.1162175304281257
530.4983024054324	-5.888215023265507E-7	2.3782654346297448E-7	6.350371850353664E-7	2.757726488826223
530.9983008054375	6.347133429519315E-7	1.326011289145156E-7	6.484165999653465E-7	0.2059527814965822
531.4982992054425	9.696698676862867E-7	-1.8431835510257415E-8	9.698450313627522E-7	-0.019006072776644345
531.9982976054478	5.709786399696046E-7	3.8524223019416257E-7	6.887874731922115E-7	0.5935470815006352
532.4982960054529	-4.973755973872863E-7	-1.134790531694459E-6	1.2390044534624373E-6	-1.9838757603695563
532.998294405458	-1.6027064238987271E-7	6.70011656718425E-7	6.889138545207456E-7	1.8055901816291902
533.498292805463	4.181951948221727E-7	-6.855933025960377E-8	4.2377777518175774E-7	-0.16249549190174495
533.9982912054681	4.1022058321666306E-7	-1.4691553910973787E-7	4.35735128864456E-7	-0.3439061455380205
534.4982896054734	8.212596279958514E-7	-6.036039475970179E-7	1.0192178874659665E-6	-0.6338144919911282
534.9982880054785	-1.2158990511878053E-6	1.9150499159461817E-7	1.2308877546247099E-6	2.985375220066332
535.4982864054836	-4.990263303496065E-7	4.0617906024240694E-7	6.434350840307043E-7	2.4584074304593826
535.9982848054887	-1.7396949814510985E-8	1.6558443697561964E-8	2.4017408697316688E-8	2.3808838148998968
536.4982832054937	5.811658610083924E-7	8.67634108243729E-7	1.044290526524835E-6	0.9806081078694052
536.998281605499	6.706609681883293E-7	4.0651495973227147E-7	7.842452082974033E-7	0.5449225467673777
537.4982800055041	4.439578451716218E-8	2.504103029010613E-7	2.5431536619303123E-7	1.3953274767865167
537.9982784055092	1.0814978463259088E-6	-1.2890118941786972E-7	1.0891524724486103E-6	-0.11862803340894006
538.4982768055143	-8.6060128729729E-7	5.744025987667383E-7	1.0346849381177516E-6	2.55305254491087
538.9982752055193	-5.463624917330696E-7	1.3635337552783418E-7	5.631200719123791E-7	2.8970227199843026
539.4982736055246	8.648264697450354E-7	-7.121495909717795E-7	1.1203043616325582E-6	-0.6888827408453077
539.9982720055297	-4.814341784725242E-7	3.5562533892051135E-7	5.985384280761285E-7	2.5053764145870048
540.4982704055348	-6.078654899102075E-7	-3.3676380910528313E-7	6.949174893085338E-7	-2.635675648328208
540.9982688055399	-1.5338124692478173E-6	5.923914060600499E-8	1.5349560145488939E-6	3.1029896867800346
541.498267205545	-8.402532403102419E-7	9.831859142734365E-7	1.2933213250687373E-6	2.277968132986718
541.9982656055502	-8.662269654873591E-7	-4.135928544243767E-7	9.599001015565849E-7	-2.696135212105521
542.4982640055553	1.1497078071994388E-6	-3.2465837074694416E-7	1.1946677779330128E-6	-0.27521743550390976
542.9982624055604	7.616866446949198E-7	-1.497910318252521E-7	7.76275658462816E-7	-0.1941791070057141
543.4982608055655	7.071254876864514E-9	3.039505832651876E-7	3.0403282670261334E-7	1.5475360340367963
543.9982592055705	6.176148532856194E-7	4.6136964976153863E-7	7.70915080096441E-7	0.6415901420774832
544.4982576055758	-5.25273917291812E-7	-6.116532142853888E-7	8.062458326917002E-7	-2.280364066688228
544.9982560055809	2.1498007130943784E-7	-4.964055144296218E-7	5.409573604419746E-7	-1.1621072782322126
545.498254405586	1.6046930005661185E-7	-1.41462484895299E-7	2.1392061820547274E-7	-0.7225304264997298
545.998252805591	-7.656717898388043E-7	1.1636120432670519E-7	7.744631815827782E-7	2.9907739818224
546.4982512055961	-4.928764742923254E-8	-9.81074298918149E-7	9.82311586100279E-7	-1.6209925702836472
546.9982496056014	-8.709964985601369E-7	3.0977788356087283E-7	9.244442858536539E-7	2.79988518865546
547.4982480056065	-1.2920721857078463E-6	1.3993490824134623E-8	1.2921479601289074E-6	3.1307628068549063
547.9982464056116	-7.034716653658767E-7	-5.296441477285745E-7	8.805653338598834E-7	-2.4962378266958574
548.4982448056167	-4.4769120821311317E-7	-2.0827611530415987E-8	4.4817542024678124E-7	-3.0951039025323754
548.9982432056217	3.795835381406272E-7	-6.160168301034541E-7	7.235747351850152E-7	-1.0185572410328365
549.498241605627	-3.742566331243528E-7	-3.976457599474865E-7	5.460679242015507E-7	-2.3259031309444547
549.998240005632	-1.6432422878461041E-6	-4.3543215835507925E-7	1.699954817368821E-6	-2.8825623031955576
550.4982384056372	6.619942203327914E-7	-2.96051249803565E-7	7.251776956472622E-7	-0.4205323643792529
550.9982368056423	-6.320485421350293E-7	-7.560576607529494E-7	9.854483984452142E-7	-2.2670941171895436
551.4982352056473	2.5435991608870385E-8	-4.665932076535898E-8	5.314209144746925E-8	-1.0716899181747308
551.9982336056526	-1.731305982531765E-7	4.299757818082177E-7	4.635227901550158E-7	1.9535867975452073
552.4982320056577	-1.060965966544826E-8	-1.0843218848901626E-7	1.0895000862200143E-7	-1.6683318885884963
552.9982304056628	3.33948953267218E-7	-8.757764833234894E-7	9.372866968706686E-7	-1.2064985085660582
553.4982288056678	-3.6721819443933893E-7	-3.652318534524009E-7	5.179223002570599E-7	-2.35890639679018
553.998227205673	3.285176949339887E-7	5.132522052867689E-7	6.093863324004509E-7	1.0014329859037783
554.4982256056782	8.252338174256581E-7	6.545872983005418E-7	1.0533258681525519E-6	0.6705896276006502
554.9982240056833	-1.0760468786007782E-6	8.228463479179443E-7	1.3546043692637258E-6	2.488753663356124
555.4982224056884	4.414988522348726E-7	4.126986564428935E-7	6.043520642427551E-7	0.7516948455715161
555.9982208056934	-4.156955949800076E-8	-3.478906224288763E-7	3.5036539990531143E-7	-1.6897227712435405
556.4982192056985	3.3195852403494377E-7	6.453972301513962E-7	7.257644565329393E-7	1.0957366211236665
556.9982176057038	7.894094477109242E-9	7.275662985858433E-7	7.276091227888213E-7	1.5599467523389685
557.4982160057089	-3.8928365598743996E-7	9.459776095515424E-7	1.0229444767883534E-6	1.9611895565148447
557.998214405714	-1.694060791587518E-7	2.1438194607271085E-7	2.732362319639619E-7	2.239537235726882
558.498212805719	1.86529149454339E-7	-5.59358739501846E-7	5.89639994448522E-7	-1.2489231143474122
558.9982112057241	2.798960991510836E-7	-6.141432082996914E-7	6.749175554248321E-7	-1.143170551538299
559.4982096057294	-3.6565561882064273E-7	2.4030017182050386E-7	4.375479449752574E-7	2.560189180053815
559.9982080057345	4.078696997704235E-7	5.091617430839258E-8	4.11035459293986E-7	0.1241919511312326
560.4982064057396	3.5546744270127396E-7	7.738106810269999E-7	8.515515679581906E-7	1.1401755175969486
560.9982048057446	-1.8160296808139056E-6	-6.613723039655267E-7	1.932712375406575E-6	-2.7923364272613043
561.4982032057497	-5.331885927303644E-7	-2.0567980367533632E-7	5.714842579264203E-7	-2.773427032134725
561.998201605755	1.6408628660595377E-7	4.3231845595244477E-7	4.6241059331425044E-7	1.2080429654546163
562.49820000576	9.782637889703675E-7	5.639342410629063E-7	1.129168662801911E-6	0.5229341134085008
562.9981984057652	-6.106382113638643E-7	-2.481189604310024E-8	6.111420909763237E-7	-3.1009822657601207
563.4981968057702	5.040463182310911E-8	1.9926990995485365E-7	2.0554591682307549E-7	1.3230463894347089
563.9981952057753	1.284321793083685E-7	-8.771579398447185E-7	8.865105053604992E-7	-1.425410862699383
564.4981936057806	1.047342175345803E-7	-3.3913460001462615E-7	3.5493877394511473E-7	-1.271260371383799
564.9981920057857	5.039562964582222E-7	3.8428863405391786E-7	6.337583948184935E-7	0.6514807790885391
565.4981904057908	-1.0422159332691085E-6	6.403337157642461E-7	1.2232094338683157E-6	2.5906547626455954
565.9981888057958	-7.437599685082458E-7	1.4897531684726044E-8	7.439091525217876E-7	3.1215653054013783
566.498187205801	4.945880480983543E-7	-2.2134172771465915E-7	5.418574515031148E-7	-0.4207958496829129
566.9981856058062	1.7975184863301434E-7	-7.677907822315495E-7	7.885514646278458E-7	-1.3408225859208587
567.4981840058113	-7.68903208641283E-8	3.184790792424369E-8	8.3225060418961E-8	2.7489058472732655
567.9981824058164	-3.813266144662907E-8	1.3983369598835135E-6	1.3988568022657895E-6	1.598059578973314
568.4981808058214	-1.728657977184027E-7	-5.566848295561864E-7	5.829070110050317E-7	-1.8718829298365518
568.9981792058265	-2.4595176477198384E-8	-3.292970938441703E-7	3.3021432240313384E-7	-1.6453478305309035
569.4981776058318	-3.109938539354564E-7	1.143096542756945E-6	1.1846463114569294E-6	1.8364296444007235
569.9981760058369	6.462240245033657E-7	7.134167323962453E-7	9.625845022169548E-7	0.8347774471335663
570.498174405842	-4.1898862130730365E-7	-6.127569233124657E-8	4.2344559893293105E-7	-2.9963754461483005
570.998172805847	-6.8326235479323E-7	-9.242702338877335E-7	1.1494011095907621E-6	-2.207378771707454
571.4981712058521	1.0687316976324417E-7	-3.831718034779172E-7	3.9779706559471096E-7	-1.2987920749222377
571.9981696058574	-9.936333571994443E-8	-3.671865945560984E-8	1.0593079079102275E-7	-2.7876180028716817
572.4981680058625	-1.0201562471818091E-7	-2.9750400201141173E-7	3.145088534516108E-7	-1.9011365490634258
572.9981664058676	-5.038755195116339E-7	-5.227800308738625E-7	7.260781637286688E-7	-2.3377828864387515
573.4981648058726	2.9878765208377923E-7	-2.2921376415828936E-7	3.765806828786487E-7	-0.654384569292636
573.9981632058777	1.6930447424726521E-7	-3.618648466323466E-7	3.995124181153755E-7	-1.1331842762012203
574.498161605883	-6.896192436521874E-7	1.4890364934379283E-6	1.6409766543145385E-6	2.004516336457438
574.998160005888	-3.794784624530355E-7	-3.0408409898307236E-7	4.862828834331585E-7	-2.4660466815140496
575.4981584058932	9.686295833986156E-7	-4.895713875084637E-7	1.085321801726077E-6	-0.46797964851385515
575.9981568058982	8.444091309407907E-7	-3.5902178513192285E-7	9.175638520645275E-7	-0.40201899795365087
576.4981552059033	-1.5134183647625586E-7	-1.3862067398288566E-7	2.052316806038367E-7	-2.400038124609276
576.9981536059086	4.727800675081988E-7	2.500870851852853E-7	5.348500186122547E-7	0.48655512762882236
577.4981520059137	1.153036425775947E-7	-4.16495793906046E-7	4.3216163218533093E-7	-1.3007181766877034
577.9981504059188	-2.865704957257527E-7	-7.831542242410455E-7	8.339383598127007E-7	-1.9215813220642946
578.4981488059238	1.3737434882808603E-7	1.2296747430947462E-6	1.2373244059344625E-6	1.4595416289637837
578.998147205929	2.435578898009638E-7	-4.112677080930457E-7	4.77976540642326E-7	-1.0361225850084186
579.4981456059342	-5.232338322089799E-7	-1.9568849956232774E-7	5.586301388477443E-7	-2.7837005827623944
579.9981440059393	6.114959570302254E-7	-9.327292944267594E-7	1.1153076894499346E-6	-0.9904954692420415
580.4981424059443	2.064903503938192E-7	2.6009002194925573E-8	2.0812191859806086E-7	0.1252976232591344
580.9981408059494	3.112086467609837E-7	5.437675234753078E-8	3.1592349234374365E-7	0.17298138725653553
581.4981392059545	1.064629293775506E-6	1.956745021986074E-7	1.0824620288839724E-6	0.18176726522596778
581.9981376059598	-1.7224192083075418E-7	-6.753588965527488E-7	6.969769855916437E-7	-1.820510623967512
582.4981360059649	-8.969423349535426E-7	-2.086959081291675E-7	9.209014791506043E-7	-2.9129853108931876
582.99813440597	7.650767433789424E-7	2.610484692418785E-7	8.083864957759104E-7	0.32881878347801
583.498132805975	-7.099584051962874E-7	1.3177783774120347E-6	1.4968569701489687E-6	2.064964412362378
583.9981312059801	4.0696337908448186E-7	-7.630670767062177E-7	8.648066578541313E-7	-1.0808448452601778
584.4981296059854	-4.524824934795337E-7	1.0762908081814133E-7	4.651068973292207E-7	2.9080687664727645
584.9981280059905	2.585256627988348E-7	1.4194939130557027E-7	2.949324465324199E-7	0.5021310162156422
585.4981264059955	-5.556866529601106E-7	1.3493108581437836E-6	1.4592557857287132E-6	1.9614591736917362
585.9981248060006	9.982827330883032E-7	-9.112654870222856E-8	1.0024332711261294E-6	-0.0910310229153516
586.4981232060057	4.669316454463505E-7	-1.2675554718399506E-6	1.3508227254938511E-6	-1.2178493374807968
586.998121606011	4.376452030210751E-7	-5.22005499201369E-7	6.811923846637075E-7	-0.8730800611332826
587.498120006016	5.757791199483935E-7	-6.470927316332604E-7	8.661700746973086E-7	-0.8436486944649099
587.9981184060211	-4.958661770000197E-7	2.9868586390501914E-7	5.788752117592379E-7	2.5994457128288864
588.4981168060262	-5.938477076036534E-8	4.5137845323296456E-7	4.552681177517757E-7	1.701608193467082
588.9981152060313	-4.6322878444354275E-7	3.295696290352411E-7	5.685042190867792E-7	2.5232154920254466
589.4981136060366	1.338503946785397E-6	1.402744734015673E-6	1.938887723507678E-6	0.8088287377050984
589.9981120060417	5.974521490816835E-7	-2.730565857866366E-7	6.568934232307224E-7	-0.42868886974077036
590.4981104060467	4.621979406024769E-8	1.1578489842439065E-7	1.246692105779056E-7	1.1909912479560194
590.9981088060518	9.056221752210681E-7	1.317202596367255E-6	1.5984912274168966E-6	0.9684855814429579
591.4981072060569	4.835284402386237E-7	-9.1428556608397E-7	1.0342716513900406E-6	-1.0843286998209785
591.9981056060622	8.175172651725227E-7	3.3599055385261476E-7	8.838688427212193E-7	0.3899435593895631
592.4981040060673	1.0689858176732607E-6	-6.590211666154111E-7	1.2558023636041252E-6	-0.5524577700177331
592.9981024060723	3.4964594462496046E-7	4.5354114453389243E-7	5.726708097832419E-7	0.9140375291872261
593.4981008060774	1.227175187460549E-7	-5.434237697848373E-7	5.571076942336663E-7	-1.3486987970926771
593.9980992060825	-1.694713008721193E-7	3.375793879674616E-8	1.7280081090982542E-7	2.944970667204427
594.4980976060878	1.1853298042927645E-6	6.365885245261289E-7	1.3454559429810688E-6	0.49285114194915486
594.9980960060929	4.295025497467005E-7	-5.202514122456846E-7	6.746361776413611E-7	-0.8806588276083152
595.498094406098	-7.388794262376996E-7	-3.005338930347153E-7	7.97661223440098E-7	-2.755287059414364
595.998092806103	4.1929906127269716E-7	1.3197360341203455E-7	4.3957790524743393E-7	0.3049316912029588
596.4980912061081	-3.193181055047165E-7	6.731526258070749E-7	7.450493340270032E-7	2.013724080333171
596.9980896061134	-4.929746418170693E-7	-7.059013420405188E-7	8.609998270436953E-7	-2.1804220864289547
597.4980880061185	7.29347886615142E-7	7.205495256457081E-7	1.0252511685524815E-6	0.7793299733993436
597.9980864061235	-6.011325875705256E-8	-8.522053769274367E-7	8.54322894661279E-7	-1.6412181472047918
598.4980848061286	2.119929912099389E-7	-2.2166175580729172E-7	3.0671642001971244E-7	-0.807690466180613
598.9980832061337	-6.264304344849886E-8	3.48964369018056E-7	3.5454235534934393E-7	1.7484158503395042
599.498081606139	-1.174014719157856E-6	7.674590925725403E-7	1.402606152692753E-6	2.5626173904473575
599.998080006144	-1.4079135431484352E-7	5.673168262884702E-7	5.845259505272885E-7	1.8140524571913326
600.4980784061491	-8.081706018265392E-7	6.468406543834724E-7	1.0351533962751171E-6	2.466622258272048
600.9980768061542	-1.5286885209171218E-7	1.0886660059993878E-6	1.0993464233618522E-6	1.7103027038284828
601.4980752061593	-2.2205374151117562E-7	2.138281090542539E-8	2.2308090174044298E-7	3.045592996744225
601.9980736061646	-8.387659757650514E-8	-1.098772369745692E-6	1.1019691484508878E-6	-1.6469852107946321
602.4980720061697	-1.5303531540974898E-8	-1.4479971437585026E-6	1.4480780111618321E-6	-1.5813646914153163
602.9980704061747	-2.1055652052875865E-7	1.645719394580673E-7	2.672414107023224E-7	2.47816951475272
603.4980688061798	-6.58576074847947E-7	-3.2237877933008617E-7	7.332465640727442E-7	-2.6863731801911928
603.9980672061849	-1.3260478127902132E-6	7.220461997111042E-7	1.5098852659467062E-6	2.6429742378908463
604.4980656061902	6.984701854766879E-7	-9.893710566332427E-7	1.2110803803643333E-6	-0.9560722472766944
604.9980640061952	4.780710592112427E-7	7.951877994260295E-8	4.846392204711868E-7	0.16482357654676663
605.4980624062003	-5.635962253940594E-7	-1.4535252916794563E-6	1.558966477776312E-6	-1.9406930510606062
605.9980608062054	-3.0085341864592203E-7	-1.5713445207097809E-7	3.3941717036500223E-7	-2.6602679778507197
606.4980592062105	-6.730678086530479E-8	8.902477607570585E-7	8.927884846274659E-7	1.6462573152260127
606.9980576062158	1.3328160691828294E-7	4.377674170172008E-7	4.576071438959749E-7	1.2752550462790562
607.4980560062208	-1.3826087602100946E-6	-4.0797481092598383E-7	1.4415444600010738E-6	-2.8546592911787103
607.998054406226	5.625115121451902E-7	-3.3828733835848594E-8	5.635278028001858E-7	-0.06006639676174553
608.498052806231	2.6664462425477295E-7	-6.183492132901019E-7	6.733907522534423E-7	-1.163668997420666
608.9980512062361	-4.708115353066809E-8	-1.0760245240005959E-6	1.0770540428727275E-6	-1.6145231580200952
609.4980496062414	-3.739097477695628E-7	-9.369775606995564E-7	1.0088287509441773E-6	-1.9504916199775562
609.9980480062464	-1.0589809941944066E-6	-3.0814694764505207E-7	1.102903117870258E-6	-2.858427437953046
610.4980464062515	-1.0111512156153628E-6	-8.466742530727477E-7	1.3188191959691523E-6	-2.4444962474456644
610.9980448062566	-1.123110981864155E-6	7.735270474460457E-7	1.363716382065737E-6	2.5384664422627177
611.4980432062617	-8.581029152632353E-8	-1.0443692955091494E-6	1.0478886541680417E-6	-1.6527768747461586
611.998041606267	-1.686384330471085E-7	-1.8821498527494387E-7	2.5271288408514404E-7	-2.301390617960978
612.498040006272	-3.843275934651037E-7	8.708958337494401E-7	9.519281760410343E-7	1.986393034258525
612.9980384062771	3.663651961820493E-7	3.075692406018917E-7	4.783537339019481E-7	0.698375660244665
613.4980368062822	1.9708200714759702E-7	-1.3046857915507847E-6	1.3194871474235068E-6	-1.420872734894328
613.9980352062873	3.40194703726214E-7	6.051505616373577E-7	6.942187253981096E-7	1.0586610844719668
614.4980336062926	-2.1077777288782627E-7	1.3083350330374436E-7	2.480819927569975E-7	2.5860786428424527
614.9980320062976	3.151385703216616E-7	-1.1375932310359422E-6	1.1804366470942756E-6	-1.3005510738876087
615.4980304063027	2.750638454765241E-7	1.3809128391168773E-6	1.4080413304751276E-6	1.3741798617073786
615.9980288063078	1.9677153481920695E-7	7.824124139610138E-7	8.067764389441521E-7	1.3244126334651678
616.4980272063129	1.0098682710678002E-6	3.8160271087813463E-7	1.079562204719584E-6	0.3612877391377986
616.9980256063182	-6.37044632283526E-7	1.2344328166994807E-7	6.488945271079877E-7	2.9501898364085504
617.4980240063232	2.741371356929619E-7	8.689139593834112E-7	9.111326127284095E-7	1.2651861635253452
617.9980224063283	4.7238979772606914E-7	-1.00316288883005E-6	1.1088227552325609E-6	-1.1306982128825243
618.4980208063334	-1.592897225575515E-6	3.770430673674249E-7	1.6369126567706688E-6	2.9091677207099447
618.9980192063385	-1.8501740073333476E-6	-7.506252259415038E-8	1.851696044093127E-6	-3.101044370326055
619.4980176063438	6.540470695657525E-7	1.0782567441735123E-6	1.2611166383658616E-6	1.0255539255400472
619.9980160063488	-1.0194494828884317E-6	-2.4905438978192678E-8	1.0197536609653272E-6	-3.117167229548295
620.498014406354	-5.22164047932511E-8	4.4456755502393883E-7	4.476235738983097E-7	1.6877150148355362
620.998012806359	-6.024912637348317E-8	-1.2392695790185788E-6	1.2407332697681857E-6	-1.6193747206811804
621.4980112063641	5.964018536237312E-7	-4.815965832219618E-7	7.665705707740746E-7	-0.6792995288658209
621.9980096063694	-2.7149014124319543E-7	-4.947993558903602E-8	2.7596224527667795E-7	-2.961318129175683
622.4980080063744	-1.0450572837292781E-6	2.7664973657929193E-8	1.0454233960664505E-6	3.115126626826137
622.9980064063795	-1.691114809682414E-7	1.5141534182385823E-6	1.5235679397253196E-6	1.68202252662576
623.4980048063846	-5.237323211813875E-7	-2.3916593199264993E-7	5.757567952494846E-7	-2.7132167294797926
623.9980032063897	-1.1851050628746962E-6	1.7015187637578848E-6	2.0735573571694127E-6	2.17916834275922
624.498001606395	-2.917911745209034E-7	-1.509676080785811E-6	1.537616323542741E-6	-1.7617227041633146
624.9980000064	-1.1119658148726713E-6	4.3741560539201924E-7	1.1949060152522084E-6	2.766813571811608
625.4979984064051	5.998119316262206E-7	-6.991465549356507E-7	9.211841610663781E-7	-0.8617221284410207
625.9979968064102	-2.4221897831998246E-6	-8.839944069747613E-7	2.5784587368038823E-6	-2.7916560021616363
626.4979952064153	-6.47107100835887E-7	6.260564801344177E-7	9.003856486364737E-7	2.3727270890518763
626.9979936064206	9.121444801750756E-8	1.492387558420309E-7	1.7490649436889387E-7	1.0221835715497736
627.4979920064256	4.331740892529052E-7	-6.133217199106983E-7	7.508683797539359E-7	-0.9558710392472508
627.9979904064307	-1.142859761588819E-6	-1.7171317782850244E-7	1.15568760921748E-6	-2.9924595008513
628.4979888064358	-1.0364975353392714E-6	2.3436501687198521E-7	1.0626636824027582E-6	2.919219599795874
628.9979872064409	-1.2305798027406057E-6	-7.342348844219922E-8	1.2327682911107544E-6	-3.0819975386564504
629.4979856064462	1.4548832170702434E-6	9.730811622210969E-7	1.750306294218878E-6	0.5895043192436311
629.9979840064512	2.861289555829817E-7	3.8180665684021173E-7	4.771227330891991E-7	0.9276742182661772
630.4979824064563	4.3816920629433944E-7	-5.048560573803927E-7	6.684847732134859E-7	-0.855996507816224
630.9979808064614	3.382624783757196E-7	-7.458969509376246E-7	8.190138983527259E-7	-1.145037602363555
631.4979792064665	-4.159591603962842E-7	-9.51653662064156E-8	4.267065385517111E-7	-2.9166781851977377
631.9979776064717	-1.199828489487183E-7	-3.61432170201297E-7	3.808268605262374E-7	-1.8913149223500978
632.4979760064768	-6.693598901050194E-7	7.312648260024799E-7	9.913581130095424E-7	2.31202514737498
632.997974406482	-6.009685409389255E-7	-6.196422755451414E-7	8.632031839845251E-7	-2.340897003312453
633.497972806487	-3.9402412296845396E-7	5.307760365534551E-7	6.610432742721568E-7	2.2093865065576423
633.9979712064921	1.4070793217458742E-6	-1.0097906267629254E-7	1.4106980501807651E-6	-0.07164218829511276
634.4979696064973	-2.107319316016757E-7	6.075319279474865E-7	6.430419818893346E-7	1.9046760904484086
634.9979680065024	-3.71890489084785E-8	8.513386094003415E-7	8.521504874225118E-7	1.614451601844204
635.4979664065075	-6.702861253889974E-8	-1.0432929513579256E-6	1.0454439330982895E-6	-1.634955310676487
635.9979648065126	-3.8586796977038567E-7	-6.472570551070448E-7	7.535487943594385E-7	-2.10838660612307
636.4979632065177	-1.4469464397926555E-7	8.445783597788292E-7	8.568833910182784E-7	1.7404708286851012
636.997961606523	-4.959664500926317E-7	-1.5689662236234337E-7	5.201915702183175E-7	-2.835208499589527
637.497960006528	-7.605096806443376E-7	1.336441915304027E-8	7.606270978955788E-7	3.124021485120343
637.9979584065331	-6.453577604154022E-7	7.320032647017502E-7	9.758664962290714E-7	2.2933703795285805
638.4979568065382	-1.2967649479763012E-7	-4.150524677993586E-8	1.361568169915233E-7	-2.8318283733121903
638.9979552065433	3.648215477050242E-7	1.3155498044484849E-6	1.3651981723011266E-6	1.300279258493177
639.4979536065485	-4.3687229861707207E-7	2.1007139595442786E-7	4.847549862530619E-7	2.6933795633020607
639.9979520065536	-7.846010351116854E-7	2.162187180444894E-7	8.138484615277777E-7	2.872689238326526
640.4979504065587	6.534443157163455E-7	1.1476485852261277E-6	1.320638765489464E-6	1.0531984070055584
640.9979488065638	-1.0563148789641453E-6	-3.9588953528845213E-7	1.1280645582908559E-6	-2.783011682319867
641.4979472065689	5.535637141877164E-7	-8.748397234373815E-8	5.604339667457173E-7	-0.15674142329775792
641.9979456065741	7.684792129551847E-7	-1.0588958410419269E-7	7.757402302098164E-7	-0.13692883447930193
642.4979440065792	-5.097654963229279E-7	-4.070133128391021E-7	6.523194754639951E-7	-2.4678082672587895
642.9979424065843	9.09488849755194E-7	-5.844850397498241E-8	9.113650176772967E-7	-0.06417696964674649
643.4979408065894	-9.815708117941001E-8	-2.9648197953880904E-7	3.1230814394906845E-7	-1.8905109080505273
643.9979392065945	-2.034531603009985E-7	-8.703880413399578E-7	8.938503962879201E-7	-1.8004233280853603
644.4979376065997	5.630647691951239E-7	-7.985577794977015E-7	9.771061669568246E-7	-0.9566543340266583
644.9979360066048	-1.201471296024842E-6	-4.660680670097508E-7	1.2887019509016887E-6	-2.77154807999278
645.4979344066099	-4.1830605375624083E-7	-8.219248507567949E-7	9.222474802896989E-7	-2.041566098309038
645.997932806615	-4.813130725841992E-7	1.9390252415228287E-7	5.189031342293754E-7	2.7586218710342028
646.4979312066201	-6.757207605811317E-8	2.440320284331188E-7	2.5321456586062726E-7	1.8409265988025816
646.9979296066253	1.0695713263887787E-6	6.135920219563803E-8	1.0713299090042883E-6	0.05730522161847012
647.4979280066304	1.5304353713798092E-7	-4.033534931227392E-8	1.5826959488116378E-7	-0.25769481956142576
647.9979264066355	3.7075406745852776E-10	-4.713489125949823E-7	4.7134905840899994E-7	-1.5700097460240736
648.4979248066406	8.455968159537606E-8	-1.125269206019114E-7	1.4075740695132265E-7	-0.9263603262813583
648.9979232066457	2.3534507862411665E-7	-6.018780515527463E-7	6.462542030606238E-7	-1.1980570594012112
649.497921606651	7.989656169430167E-7	7.325582577834712E-8	8.023169405338534E-7	0.09143268790452165
649.997920006656	5.338815620509081E-7	-5.739164108824593E-7	7.838428216027251E-7	-0.8215215671817586
650.4979184066611	1.5415779689378452E-6	7.111550239207071E-7	1.6977055405346928E-6	0.43222460112176575
650.9979168066662	2.730269676898803E-7	2.788450919714722E-7	3.9025416128788394E-7	0.7959402965652388
651.4979152066713	-7.712637375713141E-7	-6.897252070652433E-7	1.0346828567989641E-6	-2.411947156628099
651.9979136066765	1.2487943526399334E-7	2.2409228316769274E-7	2.5653893413508073E-7	1.0623902866922086
652.4979120066816	1.510971685244626E-7	6.053985506534323E-7	6.239693577968283E-7	1.3262102006489709
652.9979104066867	5.017439825639755E-7	-1.301064459939181E-6	1.3944589463143014E-6	-1.2027292291173175
653.4979088066918	-5.626340754186863E-7	5.1456846342918396E-8	5.649822208333629E-7	3.0503893369925437
653.9979072066969	2.6086461814443817E-7	6.954088765593572E-7	7.427273083690883E-7	1.2119168745869229
654.4979056067021	-7.962222849879181E-7	-4.3980565828040337E-7	9.096147229277022E-7	-2.6369351939993946
654.9979040067072	-2.4500130553337533E-7	-7.841038647688877E-7	8.214892028861758E-7	-1.8736449997364264
655.4979024067123	4.260656651133559E-7	5.423186146695955E-7	6.896676234285871E-7	0.9048747676515343
655.9979008067174	-2.474688026521477E-7	6.266884290124573E-7	6.737797825285272E-7	1.9468839987219622
656.4978992067225	4.2199394916197834E-7	1.4010244847607606E-6	1.4631980385540698E-6	1.2782354618668414
656.9978976067277	-2.2262985939866445E-8	9.498655615979083E-8	9.756068057396784E-8	1.8010210220280112
657.4978960067328	-2.880117078563788E-7	2.2173649660462834E-7	3.6348014772314927E-7	2.4854848206753792
657.9978944067379	1.077059764669394E-6	-1.853902685399136E-7	1.0928985718441543E-6	-0.17045596504927626
658.497892806743	-7.817558720346893E-8	7.359999732850714E-7	7.401401104589813E-7	1.6766163967568677
658.9978912067482	2.2889915937573618E-7	4.4787744139342287E-7	5.029801463994753E-7	1.0983276762402012
659.4978896067533	-3.7437301513902E-7	2.387930442737564E-7	4.440464755606209E-7	2.5738076945203767
659.9978880067584	1.0321840032939712E-6	-1.2520213686763586E-6	1.6226402325463864E-6	-0.8813450342911887
660.4978864067635	-2.243591875321779E-7	-4.878415488832539E-7	5.369603540736608E-7	-2.0018539826384556
660.9978848067686	2.9283748063405484E-8	1.1669484024110041E-6	1.1673157720986364E-6	1.5457072967789731
661.4978832067738	7.532056436335329E-7	-5.082039273020487E-7	9.086198178152568E-7	-0.5935582109006763
661.997881606779	6.416593332819769E-8	-1.0663720597564217E-7	1.244538496719577E-7	-1.0291117463523063
662.497880006784	6.528182121965204E-8	5.964907019485852E-7	6.000523924565842E-7	1.4617870261785084
662.9978784067891	5.881222193151219E-7	2.716382955027783E-7	6.478233620639187E-7	0.4326842618062503
663.4978768067942	4.202983111304984E-7	-8.670770486708299E-7	9.635731828308973E-7	-1.1194391229879925
663.9978752067994	2.2343782954293934E-7	-8.316233997570144E-7	8.611166835535557E-7	-1.308318290014143
664.4978736068045	2.4543839111457576E-7	8.753389604678021E-8	2.6058048044709715E-7	0.3425806011358563
664.9978720068096	3.2824907308741975E-7	5.877508555515641E-7	6.732002095843003E-7	1.0614633183767204
665.4978704068147	-7.177336334579667E-8	-3.381159399860008E-7	3.456498293918061E-7	-1.7799658712629718
665.9978688068198	-2.88872211563529E-7	8.529458299402012E-7	9.005352538496108E-7	1.8973474757626032
666.497867206825	-1.1909652242296986E-6	1.618217453952725E-7	1.2019086664997755E-6	3.0065452265234796
666.9978656068301	-3.249770375923208E-10	3.9435371195061184E-8	3.943671019959986E-8	1.579036890320771
667.4978640068352	3.132026132830455E-7	2.262733707430017E-7	3.863877783713259E-7	0.6256350193230593
667.9978624068403	-2.2145802342144998E-7	3.6284155965341887E-7	4.2508546617058203E-7	2.1187867206674706
668.4978608068454	3.2768606080712017E-7	1.0255458988656378E-6	1.076625536167249E-6	1.261525640257299
668.9978592068506	6.884886726325427E-7	-3.7726436979908257E-7	7.850764657428086E-7	-0.5012757734741589
669.4978576068557	1.3320453406081718E-6	7.886545602399955E-8	1.3343779635432436E-6	0.05913724984672938
669.9978560068608	-3.614805030445015E-7	6.750185094851953E-7	7.657141387155657E-7	2.062448301776189
670.4978544068659	-3.838751203804763E-7	-5.677036300480452E-7	6.853083390831115E-7	-2.1653625805378387
670.997852806871	-4.476649406756913E-7	1.599154595638276E-7	4.753702276307177E-7	2.7984991308266234
671.4978512068762	-7.863125509933642E-7	4.6810652203443725E-7	9.151017122816836E-7	2.6046224366258333
671.9978496068813	-1.1287010443512509E-6	2.6934222997288525E-7	1.1603927285046089E-6	2.9073432095032867
672.4978480068864	-4.6669632559286533E-7	8.564263562803396E-7	9.75331514949405E-7	2.06974221312117
672.9978464068915	5.272919239938524E-7	-9.593624422004626E-7	1.0947205436155725E-6	-1.0682391947294234
673.4978448068966	8.91583017164617E-7	1.5801923155134473E-7	9.054779699343542E-7	0.17541290054578898
673.9978432069018	-4.457687648700685E-8	4.4060149347077564E-8	6.267690705375182E-8	2.3620241226903067
674.497841606907	2.843985790386602E-8	-9.22783420445992E-7	9.232215695961596E-7	-1.539986433743063
674.997840006912	-1.1255551497119903E-7	5.039792446454448E-7	5.163950261029098E-7	1.790524130848574
675.4978384069171	-2.2107312549756683E-7	-1.2744141937232356E-6	1.2934468926015122E-6	-1.742557449787741
675.9978368069222	-6.856138244894635E-7	2.744380041087021E-7	7.385001925729179E-7	2.7608442888426534
676.4978352069274	-7.752282501153322E-7	6.958706122338841E-7	1.0417364103973907E-6	2.4100867179624315
676.9978336069325	1.1340249533186403E-6	-2.718620616252573E-7	1.1661567541717878E-6	-0.2352915543061692
677.4978320069376	-8.650461988677709E-7	4.834451067205144E-7	9.90971289890675E-7	2.6319678513011358
677.9978304069427	-2.8326650752307477E-7	8.156104846285462E-7	8.634004730832223E-7	1.9050692343641664
678.4978288069478	-1.075123367636549E-6	3.450310763217541E-7	1.1291309486795152E-6	2.831053293539874
678.997827206953	-1.1130111005563643E-6	-1.6893610033150102E-7	1.1257589066744727E-6	-2.9909594542600177
679.4978256069581	-7.820410083567577E-7	-6.37249079513441E-7	1.0087985567457867E-6	-2.4578599187965082
679.9978240069632	7.637636727472939E-7	-5.446475109658873E-7	9.38070284685413E-7	-0.6194705379878324
680.4978224069683	-4.1651824702171403E-7	-4.0413606848546E-7	5.803562801873742E-7	-2.371281523571391
680.9978208069734	-7.60030765269684E-7	3.9786192541260646E-7	8.578699644173632E-7	2.659336916290269
681.4978192069786	2.606467875460478E-7	3.7483831497263757E-7	4.565528558990742E-7	0.963192657712015
681.9978176069837	4.0638213209188256E-7	-6.935218700080278E-7	8.038152906377037E-7	-1.0407578244718927
682.4978160069888	6.206030824410182E-7	1.4614952262035812E-7	6.37579696114495E-7	0.23128191850704716
682.9978144069939	-2.7007637144487913E-7	-2.435390382735016E-7	3.6366538132741534E-7	-2.4078162993389234
683.497812806999	-1.511998288660195E-7	-1.6902740992882853E-7	2.2678547915676133E-7	-2.300580241287398
683.9978112070042	-1.0707596433507875E-6	7.193328687921187E-7	1.2899480570757123E-6	2.550046844975248
684.4978096070093	-1.5421352388916569E-7	-7.960682500283491E-7	8.108677263607872E-7	-1.762145207557333
684.9978080070144	-9.123389738669391E-7	1.0393194093081165E-7	9.18239757134391E-7	3.0281635161901117
685.4978064070195	3.092648816871972E-7	-9.659847091025063E-9	3.094157069232557E-7	-0.031224714036242163
685.9978048070246	1.6378522855097583E-7	1.0202411900457469E-6	1.0333042567208641E-6	1.4116186891948264
686.4978032070298	4.4953074503084055E-7	-1.7154108733689207E-7	4.811488702810242E-7	-0.3645446802265891
686.997801607035	8.062724921588261E-8	-3.322060307445139E-7	3.4185025987871494E-7	-1.3326975611056253
687.49780000704	-5.203238055790643E-7	3.0403175112752034E-7	6.026376758434096E-7	2.6127878785306913
687.9977984070451	-2.351024385047996E-7	2.0907142890250946E-8	2.3603022097760372E-7	3.0528981646847804
688.4977968070502	-6.532122578818022E-7	4.1902064718302145E-7	7.760570575754853E-7	2.571232341804812
688.9977952070554	4.1040721272399424E-7	-1.1440680609227477E-6	1.2154529231029122E-6	-1.2263688403879565
689.4977936070605	6.695215955862066E-7	5.01342393981628E-7	8.364229569778258E-7	0.6427370907528169
689.9977920070656	1.4864430828966046E-7	-3.9460501866075943E-7	4.216731567685687E-7	-1.210543629675578
690.4977904070707	6.754029632725856E-7	1.5736840037503316E-7	6.934940347501097E-7	0.228915099504564
690.9977888070758	-1.5936367735439874E-6	-9.916536873304064E-7	1.8769803412896155E-6	-2.584967337673192
691.497787207081	-1.9783745160331141E-7	1.1797836052116511E-6	1.1962562486286513E-6	1.7369401341656054
691.9977856070861	-7.327719722231612E-7	-1.269123231104245E-6	1.4654789452613435E-6	-2.0944207101131056
692.4977840070912	-6.613313265114438E-7	-1.8645386545434945E-7	6.871129218463691E-7	-2.866788542381047
692.9977824070963	-2.5208987259597915E-7	-4.971248745440973E-7	5.573889528470595E-7	-2.040104347434977
693.4977808071014	-1.553789701324074E-6	-6.733502503010118E-7	1.6934175490767746E-6	-2.7326624035877027
693.9977792071066	-2.2141642473958275E-7	-3.3173424850986335E-7	3.9883937215232785E-7	-2.159341877349485
694.4977776071117	-2.3730154287622432E-7	-7.661233825707878E-7	8.020330788522018E-7	-1.8711677360356884
694.9977760071168	-7.560910256910807E-7	-4.826007362833564E-8	7.576296416041303E-7	-3.0778507316139914
695.4977744071219	-1.2800018923257183E-7	3.962152155356061E-7	4.163778878200678E-7	1.8832700528237822
695.997772807127	2.4205732845917426E-7	2.0762409343424727E-7	3.1890361307954106E-7	0.7089747865524823
696.4977712071322	-8.17524341427531E-8	3.783820838789691E-7	3.8711298336384485E-7	1.7835834150088659
696.9977696071373	3.1552353606746535E-7	-3.737364981427353E-7	4.891156017308299E-7	-0.8696553917790295
697.4977680071424	-8.812296770406604E-7	-5.318848666489565E-7	1.0293042577719015E-6	-2.598551396805549
697.9977664071475	2.004286443889025E-6	1.3587661448405161E-6	2.4214478283708845E-6	0.5957598945375996
698.4977648071526	5.138487053951543E-7	-3.852245837339151E-7	6.422137276244134E-7	-0.6432993749385465
698.9977632071578	-4.891516534643165E-7	-1.0644844250057034E-6	1.1714932484511372E-6	-2.0015386469502996
699.4977616071629	-1.0141301524661394E-6	3.214951688821723E-7	1.0638698744468572E-6	2.83459915325705
699.997760007168	3.0721131017277434E-7	1.9081097528681922E-7	3.6164570699509166E-7	0.5557946735908961
700.4977584071731	-5.0286301158835325E-8	3.5031084280111185E-7	3.539016793803928E-7	1.7133700210109601
700.9977568071782	-4.483291617406591E-7	7.422461554208326E-7	8.671380469706591E-7	2.11416413714095
701.4977552071834	2.3080934156226117E-8	9.305001496953303E-7	9.307863654483536E-7	1.5459965434169223
701.9977536071885	-3.698147042173751E-7	3.919451527505401E-7	5.388728219348503E-7	2.3271509203286556
702.4977520071936	2.571104260047606E-7	-6.179114866722845E-7	6.692685384222856E-7	-1.1764916533740244
702.9977504071987	2.0331038757116846E-7	1.9744754206835743E-7	2.8340897227006507E-7	0.7707698132908591
703.4977488072038	1.3207561783488425E-6	4.250184181143351E-7	1.3874572203794433E-6	0.3113342603078033
703.997747207209	5.726081525051702E-7	9.241842056201171E-8	5.800183279643508E-7	0.16001910683671017
704.4977456072141	-1.8718249757465097E-7	2.0818587954069808E-7	2.799618685435898E-7	2.303120803505962
704.9977440072192	5.11977037588203E-7	-1.2438178358281056E-7	5.268693529755108E-7	-0.23832683921048706
705.4977424072243	5.503038535543955E-7	-1.386401787198446E-6	1.4916247003800464E-6	-1.1929396786261317
705.9977408072294	1.0343025413812258E-6	3.801308959656587E-7	1.1019443022110132E-6	0.35220021941802854
706.4977392072346	3.562560663329237E-7	1.254044476358468E-6	1.3036663428516488E-6	1.294003015223452
706.9977376072397	3.437145001234558E-7	-6.520128216034756E-7	7.370619900187791E-7	-1.0856582379950035
707.4977360072448	9.503991017735216E-7	-6.081092577736319E-7	1.1282975325870008E-6	-0.5692040775158809
707.9977344072499	-1.565801105519113E-7	2.4464657937754947E-7	2.904639045072285E-7	2.1401277855680982
708.497732807255	1.321568592454709E-6	-5.820874035674889E-7	1.4440807768108617E-6	-0.4148854178826354
708.9977312072602	6.235641076348042E-7	-1.2681920110758733E-6	1.4132031606556282E-6	-1.113814486651054
709.4977296072653	-3.1828843578365504E-7	-5.614447293620228E-7	6.453895819441162E-7	-2.086529239583216
709.9977280072704	8.890403737657461E-7	-1.0085726826907697E-6	1.344474485609747E-6	-0.8483059244881881
710.4977264072755	-1.8443936395785982E-7	1.69432039511692E-7	2.5044978536679056E-7	2.398578070774008
710.9977248072806	-2.478176555126715E-7	3.479264498913291E-7	4.271608653865434E-7	2.1897099684828842
711.4977232072858	1.6188319188051145E-7	7.115538229833201E-7	7.297362611352136E-7	1.3470973498446084
711.9977216072909	2.885196348423426E-8	-5.276913359520457E-9	2.9330557640445103E-8	-0.1808967853568186
712.497720007296	-1.2309076399958738E-6	-3.3527034336185876E-7	1.2757506893347894E-6	-2.875667100365392
712.9977184073011	-1.0483912908557895E-6	-5.289824927371723E-7	1.1742856451326914E-6	-2.6742990016552035
713.4977168073062	-8.561469645427149E-7	-1.4582603040578637E-6	1.6910087933794543E-6	-2.1016777241887192
713.9977152073114	4.676149334674721E-7	-1.0042485244839445E-6	1.1077810365455657E-6	-1.1350153052949583
714.4977136073165	-7.323779682563455E-7	2.3875380403011607E-7	7.703121882238031E-7	2.8264582994984764
714.9977120073216	2.939763110666254E-7	-2.562196101821279E-7	3.899622547250219E-7	-0.7168814813657504
715.4977104073267	7.14967600102621E-7	-6.164397732410901E-7	9.440215374820788E-7	-0.7115300461307109
715.9977088073318	1.6100811445804571E-6	-2.1244873131914665E-6	2.6656720796161354E-6	-0.9222786280237463
716.497707207337	2.3241844582124356E-7	5.97766894684415E-7	6.413607365115289E-7	1.1999725487610697
716.9977056073421	1.1032905215519452E-6	3.798908953048796E-9	1.1032970618358397E-6	0.003443239895263871
717.4977040073472	-1.3020162393870288E-7	3.5124109525600217E-7	3.7459680974737544E-7	1.9257831791625075
717.9977024073523	-1.1055018730219597E-6	-1.3917334236583904E-6	1.7773734311570448E-6	-2.2420731359004096
718.4977008073574	3.97357971454997E-7	6.505195708452762E-7	7.622788659877384E-7	1.0224503903932292
718.9976992073626	-5.134744846257756E-7	-2.1616079334328325E-7	5.571189594157638E-7	-2.7431347080568065
719.4976976073677	5.021429687260268E-7	-2.905061270869387E-7	5.801218586780195E-7	-0.5244851440551059
719.9976960073728	-1.002149819762583E-6	-7.075018378445933E-7	1.2267286219061063E-6	-2.526861795706388
720.4976944073779	-4.5459456943491534E-8	2.868151539958777E-7	2.9039541109886053E-7	1.727986155472458
720.997692807383	-1.2860498017911103E-6	2.1573064524840474E-7	1.3040183296205031E-6	2.975393290889795
721.4976912073882	-4.4269465175070993E-7	-5.778373072071751E-7	7.279247957647284E-7	-2.2245367726197847
721.9976896073933	2.634495023393639E-7	-4.936707584509962E-7	5.595680995486075E-7	-1.0805891789262136
722.4976880073984	1.1186107026239515E-7	4.1898592620277907E-7	4.336612795676473E-7	1.309900964050061
722.9976864074035	-5.298519638720502E-7	-5.311330916126787E-7	7.502302743992077E-7	-2.3549870018197563
723.4976848074086	8.256490678031584E-8	-6.289186175790934E-7	6.343150568678313E-7	-1.4402620661518646
723.9976832074138	4.265640350217056E-7	-3.192734907454502E-7	5.328155758485144E-7	-0.6425258585892967
724.4976816074189	-3.5738944379664766E-7	-4.2806542712825633E-7	5.57644353006263E-7	-2.266455203038169
724.997680007424	3.556422450975687E-7	2.703246209770884E-7	4.4671781608129937E-7	0.649935527689512
725.4976784074291	6.288424898042146E-7	-5.823929655126046E-7	8.571023528504221E-7	-0.7470680649561487
725.9976768074342	1.7370636692686982E-6	-4.5877023544953905E-8	1.7376693852348834E-6	-0.026404536602409552
726.4976752074394	-5.655793018907547E-8	-7.210797209327142E-7	7.232943822591693E-7	-1.6490711308610013
726.9976736074445	-7.94205184382451E-7	-3.6942623793726377E-7	8.75921012521359E-7	-2.7062098993117667
727.4976720074496	-3.6058375614453176E-7	-2.688784115294541E-7	4.4979578186317137E-7	-2.500865083617668
727.9976704074547	-1.1829281060332206E-7	-4.426961869503804E-7	4.5822822150194934E-7	-1.831905832214052
728.4976688074598	7.994307939889437E-7	-3.3803021718999463E-7	8.679596892202471E-7	-0.400038519372257
728.997667207465	7.299908787404762E-8	-2.2825410066264978E-7	2.396430706274604E-7	-1.261261196323569
729.4976656074701	-1.1147224166143993E-6	-4.1134568600588143E-7	1.1881966754280604E-6	-2.788082250761934
729.9976640074752	-8.497203185955596E-7	1.6824966437932553E-7	8.662173915351128E-7	2.9461151991538004
730.4976624074803	-3.5342163945615875E-7	6.68631924467643E-7	7.562906224813203E-7	2.0570411902559007
730.9976608074854	2.889722669413984E-7	-2.7917828995965644E-7	4.018027982058472E-7	-0.7681615226733134
731.4976592074906	1.8155298096941263E-7	2.2129202301849086E-7	2.862370422403365E-7	0.8837260276118906
731.9976576074957	-6.432653425175246E-7	1.8009265713440695E-7	6.679997500283359E-7	2.8686151441635963
732.4976560075008	1.384464260776006E-6	7.086378025871855E-7	1.5552841620172334E-6	0.4730824745788099
732.9976544075059	1.5679954268694486E-6	-1.0098405264254855E-6	1.8650435779077137E-6	-0.572168926543278
733.497652807511	1.5422260760973568E-7	-3.796990815618694E-8	1.588279780874131E-7	-0.241400854471122
733.9976512075162	2.346517251597557E-7	4.508241247380861E-7	5.082359920020531E-7	1.0908874336792052
734.4976496075213	-6.912534486672929E-8	-1.0937267580182096E-6	1.0959089991910677E-6	-1.6339140342891314
734.9976480075264	-1.725775299286025E-7	-1.0329286252144747E-6	1.0472461738405743E-6	-1.7363431980525714
735.4976464075315	-3.979880763710375E-7	-3.735263966583975E-7	5.45817256903925E-7	-2.3878899263924
735.9976448075366	-1.1780644080212923E-6	2.467002898283855E-7	1.203618204601429E-6	2.9351641245985802
736.4976432075418	1.4481779155850963E-8	6.701592792007501E-9	1.5957232638171517E-8	0.43341459738156296
736.9976416075469	1.4630671176324466E-7	-1.9869678645998464E-7	2.467510219968661E-7	-0.936100573799358
737.497640007552	8.008704567114468E-7	-2.7925755625332624E-8	8.013571839451164E-7	-0.03485513251104988
737.9976384075571	7.626566195277767E-8	2.963096263757308E-7	3.059670666526392E-7	1.318879215743793
738.4976368075622	-1.7841022250966508E-7	6.204024523939974E-7	6.455458236503699E-7	1.8508124255607135
738.9976352075674	2.9200744669757153E-7	-6.297873347025149E-8	2.9872172635473314E-7	-0.21242133683006117
739.4976336075725	-7.567632365815988E-7	-1.6175841607932584E-8	7.569360964395751E-7	-3.120220871818745
739.9976320075776	2.2254843142648124E-7	5.209290271513432E-8	2.2856394038359523E-7	0.22993467267310444
740.4976304075827	5.28115507902431E-7	9.456425567366006E-7	1.0831185691319198E-6	1.061471480037571
740.9976288075878	-6.699116557679545E-8	3.100205484612734E-7	3.1717590818592507E-7	1.7836104738348286
741.497627207593	-6.449137214816439E-7	9.054471338519016E-7	1.1116421278252849E-6	2.1897031362191344
741.9976256075981	-1.7802378073770337E-8	-2.3109102509607807E-7	2.317757246672689E-7	-1.6476806904238315
742.4976240076032	-3.132219227547148E-7	-1.1045172306580516E-6	1.14807067975569E-6	-1.847124120094621
742.9976224076083	3.750862698588028E-7	6.133419869907245E-7	7.189423501521667E-7	1.0219310225037146
743.4976208076134	5.562770606018325E-8	-2.68065358522186E-7	2.737763286355237E-7	-1.3661849178925292
743.9976192076186	-6.596323822697338E-7	-2.312449202055362E-7	6.98991482680375E-7	-2.8044133750220004
744.4976176076237	9.425724883862904E-8	5.494637023066257E-7	5.574897210811438E-7	1.4009058377956205
744.9976160076288	-1.1071756158578821E-7	8.599527683350165E-7	8.670508302346301E-7	1.69884035627356
745.4976144076339	5.899935667377244E-7	1.6221090343435043E-6	1.7260736160693488E-6	1.2219514191420306
745.997612807639	4.602353337738269E-8	4.0172346115254125E-7	4.0435121474396037E-7	1.4567284344412326
746.4976112076442	-8.547396168679109E-8	1.5432089562833583E-6	1.5455742236720976E-6	1.6261269532624376
746.9976096076493	-1.621465257035177E-6	6.507530289217196E-7	1.747177462200948E-6	2.759934738714378
747.4976080076544	7.890883025163315E-7	-8.757090647037461E-7	1.1787818776908708E-6	-0.8373821008283946
747.9976064076595	1.1890781334583013E-6	-3.0233966229811254E-7	1.2269132320042908E-6	-0.24898771658513788
748.4976048076646	5.161723978115702E-7	-5.080388066321074E-7	7.242495242019298E-7	-0.7774570081258689
748.9976032076698	-3.7369789355588353E-7	6.735129822413796E-7	7.702401267759175E-7	2.077354627989334
749.4976016076749	7.089568751604242E-7	2.0648907904164886E-7	7.384155947707913E-7	0.28341707333110133
749.99760000768	6.866529981959353E-7	-2.3425654339223563E-8	6.870524734055529E-7	-0.03410248336835367
750.4975984076851	2.380825701141231E-7	-1.2407761526087509E-6	1.2634115604484235E-6	-1.381218612744913
750.9975968076902	-1.804304224618664E-7	-6.518656942801301E-8	1.9184479712403134E-7	-2.7949011240986006
751.4975952076954	-9.485224756846051E-7	1.113619079649818E-6	1.4628199962534557E-6	2.276304138960292
751.9975936077005	-4.69154514022929E-7	-9.268919073472268E-8	4.782230066685923E-7	-2.9465381392352277
752.4975920077056	7.750848094462146E-7	-5.879016386491777E-8	7.773112280171556E-7	-0.07570501513855961
752.9975904077107	-2.1843287672003225E-7	-1.867093072400074E-7	2.873556803723084E-7	-2.434337357412358
753.4975888077158	2.0868054272980313E-7	2.9676034975760137E-7	3.6278681632917577E-7	0.9579289491343211
753.997587207721	6.143032963146984E-8	9.283073847853691E-8	1.113159081403083E-7	0.9862083810770764
754.4975856077261	-5.129375243205064E-7	1.148714904402129E-6	1.2580345128221415E-6	1.990762202669816
754.9975840077312	1.543207843005395E-6	-4.1426721841738056E-8	1.5437637837428097E-6	-0.02683810558510753
755.4975824077363	7.239226165237698E-7	-9.583607879951618E-7	1.2010492723786682E-6	-0.9238635282229957
755.9975808077414	-1.266743005623722E-7	3.117531122591726E-7	3.3650613876457954E-7	1.9567467211980898
756.4975792077466	-9.86096128188296E-7	-5.731370632908639E-7	1.1405576124622656E-6	-2.6150977531945783
756.9975776077517	2.323449231635955E-7	3.094593061330431E-7	3.869744506711542E-7	0.9267774710039633
757.4975760077568	1.954800024604582E-7	2.635915084603309E-7	3.281659864981949E-7	0.9326916081694187
757.9975744077619	4.556107625028659E-7	1.4996413038255867E-6	1.56732421886735E-6	1.275844902759803
758.497572807767	-1.095579714518382E-6	-3.809141255859783E-8	1.0962417008009178E-6	-3.1068383819817185
758.9975712077722	2.3412005642716602E-7	-7.335501318611941E-7	7.700051926935523E-7	-1.2618552989024843
759.4975696077773	-9.457871472101306E-8	-9.148094360015594E-9	9.502010791773772E-8	-3.0451679490857244
759.9975680077824	-5.943469168160274E-7	6.121046606673158E-8	5.974905678626436E-7	3.0389666922719925
760.4975664077875	-7.009614019210192E-8	8.703556369110156E-8	1.117526653680287E-7	2.2488052410910515
760.9975648077926	2.7345295539078794E-7	-4.0662455153858666E-7	4.90020453375074E-7	-0.9787696079263981
761.4975632077978	-7.290858446510328E-7	-1.9811903412791502E-8	7.293549755690626E-7	-3.1144257166514158
761.9975616078029	4.936458181818515E-7	6.845623348505218E-7	8.439856539683762E-7	0.9460415947522819
762.497560007808	2.008745950106743E-6	-9.584075707793755E-7	2.2256696439043837E-6	-0.4451744964437618
762.9975584078131	2.1114180630343548E-7	5.279729205167426E-7	5.686266500684399E-7	1.1903672841220148
763.4975568078182	2.092672577563782E-7	-8.256727328512587E-7	8.517794590989738E-7	-1.3225726768089578
763.9975552078234	-9.581591728741892E-7	1.1511696595015742E-6	1.4977518437711638E-6	2.264945325407762
764.4975536078285	9.194960311190737E-7	4.0541808413330803E-7	1.0049063509531874E-6	0.4152718309426561
764.9975520078336	-1.0776834225520114E-7	1.2154124488351759E-6	1.2201809031352496E-6	1.6592331705865715
765.4975504078387	-8.404959798563313E-7	-4.7591111064171177E-7	9.658803639099835E-7	-2.626376875831303
765.9975488078438	3.529422351457704E-7	-8.653519200756524E-7	9.345598787281158E-7	-1.1835327028948717
766.497547207849	3.530053572465294E-8	-3.264806936707061E-7	3.283835732221588E-7	-1.4630903322957731
766.9975456078541	-5.196472612869217E-7	-4.3438078014330175E-7	6.772886669071775E-7	-2.44533288560108
767.4975440078592	-3.4631161425969735E-7	-4.883530599548833E-7	5.986822574107698E-7	-2.187631476673885
767.9975424078643	2.6595918057065676E-7	-7.265382331629626E-7	7.736873334735257E-7	-1.2198832578550542
768.4975408078694	9.328911041585619E-7	7.521322448530223E-7	1.1983274702541988E-6	0.6785330348779269
768.9975392078746	1.1610208611715834E-7	-5.208756393838157E-7	5.336582484177068E-7	-1.3514835920643828
769.4975376078797	4.329839113216472E-7	-3.88904508108801E-7	5.819980961229517E-7	-0.7318176383792386
769.9975360078848	-8.426890326774645E-7	-3.4297834593605997E-7	9.09812591458217E-7	-2.7550624171962075
770.4975344078899	-4.913496588059291E-7	-4.1557497604460174E-7	6.435270374453386E-7	-2.439552127438569
770.997532807895	-3.7955808955447946E-7	-2.9175324041512035E-8	3.806777415073982E-7	-3.0648769486643572
771.4975312079002	-4.493395618034523E-7	1.5458903659705238E-7	4.7518818591977147E-7	2.8102407212472236
771.9975296079053	8.60399879178073E-7	3.8245029102587033E-7	9.415711216872657E-7	0.41827319003132135
772.4975280079104	-3.5721867011462543E-7	4.1931328129593865E-7	5.508437220751713E-7	2.2764002625718196
772.9975264079155	2.700441542610279E-7	7.27016879507785E-7	7.755497329893107E-7	1.2151491852873506
773.4975248079206	3.6049234538546024E-7	1.0878087519395053E-6	1.145985432663825E-6	1.2507929720561228
773.9975232079258	-2.245732298010287E-7	-7.999606813707984E-7	8.308852070427644E-7	-1.8444821404989382
774.4975216079309	-8.380887649625646E-7	-7.299113622353379E-7	1.1113790418559833E-6	-2.425076027990014
774.997520007936	-4.700305572070851E-7	-5.863418362401679E-7	7.514821845086513E-7	-2.2465317842225945
775.4975184079411	-7.413503326111919E-7	1.1931941321188969E-7	7.508910959865981E-7	2.982012455231184
775.9975168079462	-3.2575665532083344E-7	-3.8688227551694466E-7	5.057620918920134E-7	-2.2706302961839677
776.4975152079514	9.533772311722826E-7	3.491422891158322E-7	1.0152972387270497E-6	0.3510477495689088
776.9975136079565	1.2366333636067245E-8	-1.1689779290479144E-7	1.1755007525990801E-7	-1.4654007497274284
777.4975120079616	3.7789602048992484E-7	-6.682480350259661E-7	7.676984034229761E-7	-1.0561288644633027
777.9975104079667	-4.432101923967767E-7	1.3569995638821545E-7	4.635188807461368E-7	2.8444802373684013
778.4975088079718	1.9699110456099667E-7	-4.511713205799471E-9	1.9704276396816227E-7	-0.022899128292196567
778.997507207977	-3.230247192412328E-7	1.1271013473124115E-6	1.1724770429967193E-6	1.8499125902309512
779.4975056079821	-9.030852963344729E-7	3.9118718466219167E-7	9.841699375105166E-7	2.732824463943042
779.9975040079872	2.7494515595095495E-7	-8.738320986191218E-7	9.160662505288543E-7	-1.2659603066027088
780.4975024079923	1.8828569022817195E-7	4.7126048407280946E-8	1.9409370310029254E-7	0.24525170062748566
780.9975008079974	-4.0214481089408706E-7	-2.88058572420283E-7	4.94669778815982E-7	-2.520006965611576
781.4974992080026	1.166128624314251E-6	7.852409611762163E-7	1.405866044669262E-6	0.5926319346367135
781.9974976080077	-6.337039514204406E-7	-9.700653661246483E-7	1.158709416808385E-6	-2.1494591883705167
782.4974960080128	2.936398409847154E-7	2.0517665200270944E-7	3.58220343839612E-7	0.6098769646450859
782.9974944080179	2.856959245631998E-7	-1.6460624844011693E-7	3.297231844101216E-7	-0.522704784626455
783.497492808023	-1.7960985470068374E-7	5.014457040690921E-7	5.32641994246556E-7	1.9147433761432324
783.9974912080282	-4.1612759152202E-8	-6.276148774935933E-7	6.289928904014395E-7	-1.637002440077313
784.4974896080333	-5.1733153652112405E-8	-5.11223982666423E-7	5.138348758503185E-7	-1.6716477025555574
784.9974880080384	4.982727453312782E-7	-1.6578000117844104E-7	5.251273536302339E-7	-0.32118886423162596
785.4974864080435	6.105392500850731E-7	5.051610226816126E-7	7.924303343078028E-7	0.6912272271668523
785.9974848080486	3.4441658063349043E-7	-4.174872585760146E-7	5.41219356720158E-7	-0.8810111156314224
786.4974832080538	-4.440680924714432E-7	-2.0235296022642061E-7	4.879991713759579E-7	-2.7140252663708813
786.9974816080589	-9.822903108179589E-7	9.352420972106304E-7	1.3563082375042116E-6	2.3807253798482906
787.497480008064	-8.917657494228189E-7	-6.653247685410846E-7	1.1126109829935571E-6	-2.5006078221099672
787.9974784080691	-5.7908822562509566E-8	-1.0777010537565E-6	1.0792557588442354E-6	-1.6244783615407843
788.4974768080742	-8.481197365245966E-7	4.6763052181954704E-8	8.4940795294836E-7	3.0865111032804453
788.9974752080794	-5.822223854003394E-7	6.538485752832396E-7	8.755003514911823E-7	2.2983125529089614
789.4974736080845	7.389375203501594E-7	-8.21324602149687E-7	1.1048089251438839E-6	-0.838152529502705
789.9974720080896	3.307012157423556E-7	1.5449340315485675E-7	3.650089118252336E-7	0.4370396968065869
790.4974704080947	-1.212106891743885E-6	-2.570416748261931E-8	1.2123794048230103E-6	-3.12038964284761
790.9974688080998	-1.1762095769168916E-6	4.1709685020813977E-7	1.247973858413935E-6	2.8008159625977274
791.497467208105	-2.0762643516574505E-7	-1.6914231440307855E-6	1.704118830581548E-6	-1.6929377987136178
791.9974656081101	-2.284403904250231E-7	-6.204228963920151E-7	6.61142633888478E-7	-1.9235930316586876
792.4974640081152	-1.834596024707594E-7	-1.1123246245288724E-7	2.1454623381001599E-7	-2.5965500638578916
792.9974624081203	2.434785964693871E-7	-6.094977588773114E-8	2.509914383389746E-7	-0.24528837244247428
793.4974608081254	-5.013985242260262E-8	6.622396182272367E-7	6.641350139472521E-7	1.6463647043865508
793.9974592081306	6.995434697385559E-7	-7.586878315320519E-7	1.0319730092248854E-6	-0.8259349165826184
794.4974576081357	-5.234967713193966E-7	4.965090754575001E-8	5.258460632180765E-7	3.0470307955886606
794.9974560081408	7.116855567979683E-7	1.052229848820469E-6	1.270308618605566E-6	0.9761133493684313
795.4974544081459	-1.085731468434321E-6	4.7460385693331367E-7	1.1849310708072958E-6	2.729494311615025
795.997452808151	5.596088189402406E-7	-6.250399330691684E-7	8.389499080200208E-7	-0.8405746029805349
796.4974512081562	-6.3398900211699E-8	-8.735242581229563E-8	1.0793454888656171E-7	-2.1986175195310835
796.9974496081613	3.0241524169164107E-7	6.951038373955016E-7	7.580397899644619E-7	1.1604316470001246
797.4974480081664	-1.0137717151683255E-6	-8.001072050604121E-7	1.291473820898013E-6	-2.4734484157095302
797.9974464081715	7.347052534871958E-7	-6.76006690960829E-7	9.983871271833859E-7	-0.7438129747971168
798.4974448081766	-7.297482986465046E-7	-1.227402851519644E-7	7.399984844421329E-7	-2.9749569588005382
798.9974432081818	-5.22568068269821E-7	-1.30076425875443E-6	1.4018077767041437E-6	-1.9528011645196315
799.4974416081869	-5.792586242703064E-7	3.136327488546246E-7	6.5871545825617E-7	2.6453465544219967
799.997440008192	1.0459250093399827E-6	3.523101172521021E-7	1.1036673157618797E-6	0.32490386025641343
800.4974384081971	1.0385371929495137E-6	4.2207465174685406E-8	1.039394521467151E-6	0.04061891116232657
800.9974368082022	-1.247208423721748E-6	-7.762408582933905E-7	1.4690400683053362E-6	-2.5848777067541344
801.4974352082074	3.8232931971549454E-8	6.644523324526866E-7	6.655513948516349E-7	1.5133191859239477
801.9974336082125	-6.85849777344308E-7	-4.7627298991760964E-7	8.350005257533053E-7	-2.5346163782317395
802.4974320082176	4.0440186371296534E-7	-7.224438345489189E-7	8.279287176153908E-7	-1.0604836630857097
802.9974304082227	4.457953064268291E-8	-7.202378640749999E-7	7.216161828836989E-7	-1.508979620959209
803.4974288082278	3.752609214274636E-7	4.594019664369913E-7	5.931870918325546E-7	0.8858671651866209
803.997427208233	4.824185962195147E-7	-8.293652244855763E-7	9.594656729474054E-7	-1.0439622580077772
804.4974256082381	1.4635423801962856E-7	7.358895337572317E-7	7.503019184833144E-7	1.3744772320021887
804.9974240082432	-5.086312852459851E-7	-6.885402242214565E-7	8.560335418089155E-7	-2.2070323452130065
805.4974224082483	-5.464375448508825E-7	-6.080618124668848E-7	8.175164574509636E-7	-2.302867616196999
805.9974208082535	-7.105560904385086E-8	-1.182699629550452E-6	1.1848321878288794E-6	-1.6308033649759002
806.4974192082586	1.7854955843102355E-7	-1.5703106096543205E-6	1.5804288518022053E-6	-1.4575792249050366
806.9974176082637	-4.854662398994283E-7	-3.3009195349191635E-7	5.870589134339063E-7	-2.544451336563439
807.4974160082688	4.959410551705881E-7	-2.0786100225704657E-7	5.377394596484624E-7	-0.39688346295427185
807.9974144082739	6.429803916000579E-7	2.7080739328834017E-7	6.976821828324051E-7	0.39862654986294055
808.4974128082791	6.995837244571842E-7	-5.803508993225526E-7	9.089689509933115E-7	-0.6925108317546967
808.9974112082842	-1.0265873203218454E-6	2.9450335522098925E-7	1.0679952024620744E-6	2.8622192047405637
809.4974096082893	2.854266413337425E-7	-6.704564664443973E-7	7.286839101971225E-7	-1.1683160990081665
809.9974080082944	-6.66721979593911E-7	-4.935098625668102E-7	8.294999593275068E-7	-2.5043909209481288
810.4974064082995	-4.633345841066593E-7	-8.672128850720714E-7	9.8322791094655E-7	-2.061490462777463
810.9974048083047	-5.992810058942142E-7	-2.707455452689905E-7	6.576023679310957E-7	-2.7172561766742187
811.4974032083098	8.271709124694522E-7	-2.818899464860634E-7	8.738842373938678E-7	-0.32844471112332035
811.9974016083149	-1.7971105197508554E-6	1.8094514305314405E-6	2.550239341640597E-6	2.3527727098969216
812.49740000832	9.5485277488903E-7	-6.761601683810608E-7	1.1700155533232818E-6	-0.6161617159168741
812.9973984083251	-6.717505514056053E-7	5.979127560657618E-7	8.993044352052813E-7	2.4142844754049477
813.4973968083303	5.292012036577052E-7	-6.987834689142444E-7	8.765570434264896E-7	-0.922628212632282
813.9973952083354	5.083564103957694E-7	-6.118155055121394E-8	5.120248256855547E-7	-0.11977560416805055
814.4973936083405	-8.865310102895881E-7	3.854468743614959E-7	9.666987768483647E-7	2.7314666326193944
814.9973920083456	-3.177342056755625E-8	2.440392534601852E-7	2.4609897903885606E-7	1.7002660266419845
815.4973904083507	5.495089696118701E-8	-2.614378569887983E-7	2.671504335458476E-7	-1.3636248248120435
815.9973888083559	7.665056537473861E-8	-7.371143652555277E-7	7.410889937371399E-7	-1.4671813869789634
816.497387208361	4.045350808484859E-7	-5.125610327329878E-7	6.52968179862846E-7	-0.9026491866735837
816.9973856083661	-8.586828764383298E-7	-1.6222896382141215E-6	1.8355271593047347E-6	-2.0576106508386687
817.4973840083712	-7.462710157417772E-7	-1.0343341955126563E-7	7.534048720418073E-7	-3.0038697251470587
817.9973824083763	3.441764721111796E-7	-9.275766931884965E-7	9.893715003482785E-7	-1.2154939741961608
818.4973808083815	5.622808079375335E-7	-1.609867263806591E-6	1.705236732553872E-6	-1.234770622698091
818.9973792083866	-2.1268062064893086E-7	-1.77354485467632E-7	2.7692536885432316E-7	-2.446519722897596
819.4973776083917	-1.022606091471786E-6	-6.676947005743364E-7	1.2212859744917469E-6	-2.563157347100275
819.9973760083968	5.654769613568859E-7	3.923309424665882E-7	6.88249781868573E-7	0.6065563723921312
820.4973744084019	3.5791165499758286E-7	1.306840915066623E-7	3.810237322740284E-7	0.350089096295991
820.9973728084071	5.295850186277357E-7	-2.867164616160512E-7	6.022180845147112E-7	-0.4962152891601226
821.4973712084122	1.1717890468002962E-6	-2.069906680624088E-7	1.1899305470766222E-6	-0.17484133154198378
821.9973696084173	1.4408169909888233E-6	-1.288521343993452E-7	1.4465671343084473E-6	-0.08919263648423664
822.4973680084224	-1.0433015874123223E-7	-1.192356187326984E-6	1.1969118845929771E-6	-1.6580732010740336
822.9973664084275	-1.1682223178517137E-7	5.413598177884433E-7	5.53821168027374E-7	1.783331337012677
823.4973648084327	8.977600610531229E-7	3.1169729698084716E-7	9.50330643601096E-7	0.33417324632238654
823.9973632084378	-3.2891783197658974E-7	-1.2457432133206095E-6	1.2884343575543683E-6	-1.8289386786291153
824.4973616084429	9.012986163980403E-7	5.36868866196899E-7	1.0490792989152753E-6	0.5372233039270204
824.997360008448	-6.746566386045486E-7	5.3816900308911486E-8	6.767997035844858E-7	3.0619918865656044
825.4973584084531	1.4579894301624122E-7	-8.784321195846762E-7	8.904495047461591E-7	-1.406319399351097
825.9973568084583	-1.0584989720373474E-7	8.12971967302136E-8	1.334669806889789E-7	2.486644125944394
826.4973552084634	9.547306594947836E-7	6.373982079355577E-7	1.1479490875726175E-6	0.5886629833697243
826.9973536084685	8.790175366881556E-7	-1.555384930201214E-6	1.7865872805162217E-6	-1.0564001130833838
827.4973520084736	-5.561718286028555E-7	-1.0846203762060191E-6	1.218904616207819E-6	-2.044615725950904
827.9973504084787	7.533051913104666E-7	-7.383556406846213E-7	1.0548164595729896E-6	-0.775376414610075
828.4973488084839	-2.2322433806958081E-7	-1.3266153103023768E-6	1.3452647645111627E-6	-1.7375007708253545
828.997347208489	2.492614035983261E-7	5.353499977972852E-8	2.5494556973052723E-7	0.21156063796931818
829.4973456084941	4.980571662848401E-7	-2.0538448807778698E-7	5.387427297241788E-7	-0.3911256007391446
829.9973440084992	-1.8072918062238496E-6	4.4675424059136037E-7	1.8616909046160773E-6	2.8992553406641837
830.4973424085043	-1.0056340312811821E-7	-4.6689703266802403E-7	4.776042683675621E-7	-1.7829420556650517
830.9973408085095	1.2258899828622068E-6	5.997976021975901E-7	1.364757639174033E-6	0.4550310403164566
831.4973392085146	6.697299318606999E-8	-1.6418183948270796E-8	6.895606268096109E-8	-0.24040531849883315
831.9973376085197	-4.3080952851829317E-7	-4.023864576701812E-7	5.895012393358564E-7	-2.390294574126628
832.4973360085248	-1.515763691912652E-6	4.440720821048682E-7	1.5794744644424061E-6	2.856598546798291
832.9973344085299	-7.652306219185959E-7	1.5463416102682994E-7	7.806981673338248E-7	2.94220247002714
833.4973328085351	-1.0159755787164158E-6	2.3994129051812877E-7	1.0439244222852825E-6	2.909673763553033
833.9973312085402	1.164139629687191E-6	-9.76005748471597E-7	1.5191472273804907E-6	-0.6977165008448168
834.4973296085453	2.5130649038515575E-7	1.1397163258016598E-6	1.1670939359831066E-6	1.3537699574850697
834.9973280085504	2.3904873550912094E-7	-4.0897308419875355E-8	2.4252193258445734E-7	-0.16944309187115963
835.4973264085555	2.4109865046147587E-7	-2.7277957593633926E-7	3.640566663341766E-7	-0.8469708813867756
835.9973248085607	7.512673158510516E-7	-8.097974667819021E-7	1.1046150990604962E-6	-0.8228743449428186
836.4973232085658	-1.2421394163892103E-7	-3.880267304410919E-7	4.074234245036496E-7	-1.8806053735575727
836.9973216085709	1.2565955445187903E-7	-1.5241850942592968E-8	1.2658055792735697E-7	-0.12070515267657049
837.497320008576	-8.038423268739868E-7	9.73535189036913E-7	1.2625106933279114E-6	2.261009271736693
837.9973184085811	-1.3127518686450876E-6	-9.955380640769773E-7	1.6475477248496643E-6	-2.4927627937738293
838.4973168085863	2.462266157556512E-7	5.92472264813973E-7	6.416002890275842E-7	1.176921418085529
838.9973152085914	3.214832120134777E-7	-7.495200899750621E-7	8.155561420789668E-7	-1.1656111597925998
839.4973136085965	9.15112467426228E-7	-9.398245837603871E-7	1.3117549604553833E-6	-0.7987197229967148
839.9973120086016	-9.208121642165501E-7	-3.779027609027085E-7	9.953419203806581E-7	-2.752151687679688
840.4973104086067	-5.545134785941756E-7	-1.3955839393466231E-6	1.5017122659500562E-6	-1.9490026450942357
840.9973088086119	-2.645029081828872E-7	-7.292803677632257E-8	2.743725332194415E-7	-2.8725596650180583
841.497307208617	-7.12935117243167E-7	-1.4291873332274136E-7	7.271191413606886E-7	-2.943749755353626
841.9973056086221	5.325357978467614E-7	8.155940367290165E-7	9.740574976541267E-7	0.9923555271600114
842.4973040086272	-9.037014712786934E-7	3.4775741651188015E-7	9.683034493020732E-7	2.7742453879851254
842.9973024086323	-4.736852562155758E-8	2.921021618171404E-7	2.959179787674399E-7	1.7315610938463302
843.4973008086375	1.0003084174909434E-6	4.603437062937945E-7	1.101150878866081E-6	0.4313052614850662
843.9972992086426	-1.0504005506840789E-6	-9.313112903054229E-7	1.4038098291178074E-6	-2.416216442856713
844.4972976086477	-6.164611408434067E-7	-4.5085980800767914E-7	7.637400766273012E-7	-2.510123203317682
844.9972960086528	7.81256969631313E-7	-1.8182206860390034E-6	1.9789615751038844E-6	-1.1649665517218957
845.4972944086579	-6.537354732248028E-7	-1.1585669090321379E-7	6.639223160728216E-7	-2.9661912624619964
845.9972928086631	3.3208128636019854E-7	-1.090217601130714E-6	1.1396720574647134E-6	-1.275123866404212
846.4972912086682	-7.827801713934876E-7	-6.260059483407765E-7	1.0023114506403948E-6	-2.4670216952658652
846.9972896086733	-2.2993214516720276E-7	-2.0192564864551438E-7	3.060110438564323E-7	-2.4209550053331164
847.4972880086784	-8.632081966129012E-7	3.1409481582989723E-7	9.185771301479882E-7	2.7926160830786912
847.9972864086835	2.9197556465213067E-7	-9.514032427988222E-7	9.95197397887497E-7	-1.273031033136291
848.4972848086887	4.215136574231223E-7	7.661253928264033E-7	8.74426601223698E-7	1.0678081284212253
848.9972832086938	2.669296950383651E-7	-6.918701800593441E-7	7.415765693093491E-7	-1.2025831695124918
849.4972816086989	8.496818523178068E-7	3.3825364450589804E-7	9.145352798988904E-7	0.3788625980286812
849.997280008704	-1.363898173894295E-7	2.662981056147662E-7	2.991936886726308E-7	2.0441322193980183
850.4972784087091	2.3845622169334076E-7	3.726799120244495E-7	4.424383420215919E-7	1.0015953057138811
850.9972768087143	1.5805206528506345E-7	-1.0733555995283878E-6	1.0849298126514079E-6	-1.4245965313677962
851.4972752087194	-6.17826379664505E-7	3.529406708611573E-7	7.11531132528488E-7	2.6225721937802104
851.9972736087245	3.6648850978602004E-8	1.3994321629911398E-6	1.3999119676222902E-6	1.5446139386168893
852.4972720087296	8.124820064041388E-7	8.587142570761811E-7	1.182166310650237E-6	0.8130552753441045
852.9972704087347	-6.266086548521631E-7	-2.3227123502210916E-7	6.682726486654479E-7	-2.7866148349970126
853.4972688087399	-6.387474594338759E-7	-6.221985952073572E-7	8.917002909112679E-7	-2.369317901870321
853.997267208745	-6.02705000346662E-7	3.523741930510966E-7	6.981553475919821E-7	2.612533028040441
854.4972656087501	4.425854288107328E-7	-1.4593266462113854E-6	1.5249643019225565E-6	-1.2763325518022095
854.9972640087552	8.164152072230524E-8	-8.629265576129629E-7	8.667800076949218E-7	-1.4764670617950333
855.4972624087603	4.950518626212931E-7	2.682567904318237E-7	5.63061321969104E-7	0.4965846913186558
855.9972608087655	-1.2202640134164114E-7	-1.2611643649787807E-8	1.2267638802940243E-7	-3.038606537469269
856.4972592087706	-3.861838757252836E-7	-2.015421036220304E-8	3.8670942329548323E-7	-3.089451836388751
856.9972576087757	-1.2219060238778281E-6	-5.865739915836673E-7	1.355405245227906E-6	-2.694033369065065
857.4972560087808	-1.0964954162078105E-6	-6.494119181390819E-7	1.2743775096829907E-6	-2.6068827262553635
857.9972544087859	1.2311216776087055E-7	-1.003605804018712E-6	1.0111286840510587E-6	-1.4487362934967205
858.4972528087911	4.187323543685755E-7	-6.175048246518837E-7	7.460891321172048E-7	-0.9749174631585085
858.9972512087962	9.297842866759044E-8	2.285584047407523E-7	2.4674669719194163E-7	1.18443839622276
859.4972496088013	-5.594773989005414E-7	-8.256116751160744E-7	9.973212110290676E-7	-2.1663656482327873
859.9972480088064	-4.170692672440801E-7	-1.6438295274206138E-7	4.4829513585551285E-7	-2.7661496973495905
860.4972464088115	-8.808289212963687E-7	1.172033578222378E-6	1.4661249254660652E-6	2.2152816561764626
860.9972448088167	-8.979053834117525E-9	8.778402834944877E-7	8.778862037493461E-7	1.581024543569563
861.4972432088218	3.111202112186135E-7	3.2891214586251194E-7	4.52746049706231E-7	0.813189498676569
861.9972416088269	-1.0747124700456519E-6	-1.8131267566562487E-7	1.0898996190606979E-6	-2.9744583976369974
862.497240008832	8.086229744949584E-8	-8.304941115768618E-8	1.1591339802822257E-7	-0.7987406142887252
862.9972384088371	9.499551628993701E-8	-5.132469791381399E-7	5.219641843169106E-7	-1.3877801156404985
863.4972368088423	-4.332318583057153E-7	3.692267291218081E-7	5.692259837261581E-7	2.4357872758198438
863.9972352088474	-3.682942875036334E-8	-9.407376888221972E-7	9.414583400196777E-7	-1.6099258636492622
864.4972336088525	-1.0109010153351183E-6	-7.569355597546221E-7	1.2628825378579816E-6	-2.4988771772442577
864.9972320088576	-5.697453806582508E-7	4.717042341836576E-7	7.396720106426942E-7	2.450056983572086
865.4972304088627	9.230343765652883E-8	-6.191939795658929E-7	6.26036028463107E-7	-1.4228157365383451
865.9972288088679	3.2023567998797606E-7	8.648198230406911E-8	3.317077388313434E-7	0.2637652380269241
866.497227208873	1.8588327954967947E-7	-2.1525155794844053E-7	2.844043368434721E-7	-0.8584807557505287
866.9972256088781	1.3015029185587357E-7	-4.3997635397384495E-8	1.3738591773078583E-7	-0.3259918010377044
867.4972240088832	2.2276016068522092E-7	-2.6353853403496834E-7	3.450719462804903E-7	-0.8690570258943497
867.9972224088883	-2.141573134364364E-6	-3.519532723124428E-7	2.1703010380411844E-6	-2.978705362657987
868.4972208088935	-8.329684611876752E-7	2.708509001419325E-8	8.334086989193481E-7	3.109087761119434
868.9972192088986	9.562618204695466E-7	-4.975634340667058E-8	9.575554098833832E-7	-0.05198525408604666
869.4972176089037	-6.233433592360021E-7	1.1633051398038066E-6	1.3197862674681751E-6	2.0627017981578692
869.9972160089088	-5.179469486526568E-7	-1.718636949505455E-8	5.182320068415481E-7	-3.108423105715232
870.4972144089139	1.85783873105921E-7	-1.0473530410825861E-7	2.1327243477038088E-7	-0.5133370606505314
870.9972128089191	2.1499256575930194E-7	-6.825320864449702E-7	7.155919594005315E-7	-1.265642221857785
871.4972112089242	1.0820418694620335E-6	8.641561589223956E-7	1.3847672996833804E-6	0.6739078735609924
871.9972096089293	1.4356020711118052E-8	8.211828933466083E-7	8.213083706232179E-7	1.5533159840141784
872.4972080089344	-3.2336231649011273E-7	-1.4236042217799428E-6	1.4598671747784209E-6	-1.7941499581380074
872.9972064089395	2.970320577706459E-7	-9.46088323875915E-7	9.916204717117343E-7	-1.266583668110039
873.4972048089447	-2.0777505830598077E-7	4.7567764121894817E-7	5.190758068044359E-7	1.9826174250640691
873.9972032089498	6.262960891773977E-8	-1.1360000022244742E-7	1.2972057648549472E-7	-1.066942562009927
874.4972016089549	4.234460856867994E-7	-4.3313786879128364E-7	6.057350913266685E-7	-0.7967121385363936
874.99720000896	7.259175135502696E-7	-8.67626190667703E-7	1.13125215721852E-6	-0.8740916184854131
875.4971984089651	6.978714805026998E-7	-9.076867523983351E-8	7.037496399315771E-7	-0.12933895304466586
875.9971968089703	3.5358661469336165E-8	9.196423053865598E-8	9.852743089855831E-8	1.2037380291721358
876.4971952089754	-1.672970980952604E-6	-2.5620194717774826E-8	1.6731671457110599E-6	-3.1262796610527923
876.9971936089805	6.046184275542425E-7	-1.3161845850451156E-6	1.44841475581014E-6	-1.140175980854342
877.4971920089856	4.355967351996459E-7	-1.3787715257729446E-6	1.445944478878371E-6	-1.2647887228903416
877.9971904089907	5.154857798072487E-7	-8.349254083997723E-7	9.812369880793396E-7	-1.0176784001649877
878.4971888089959	-3.488107654714546E-7	-9.494785204498252E-7	1.011522817787306E-6	-1.9228617410314026
878.997187209001	1.4415091436247786E-6	-1.367683235492555E-7	1.4479827987515308E-6	-0.0945953989019243
879.4971856090061	-4.706295857342972E-7	1.2485402869636537E-6	1.3342957150271147E-6	1.9312701064308047
879.9971840090112	4.979419697230428E-7	6.627554499279872E-7	8.289698375821115E-7	0.9264504274275878
880.4971824090163	-1.829799032694499E-7	-6.078921840838677E-7	6.348342716573768E-7	-1.863176870004485
880.9971808090215	5.405156405424405E-7	-1.2297189571122515E-6	1.3432668652029827E-6	-1.1566715190217804
881.4971792090266	8.161998808815667E-7	9.426495058521335E-7	1.2469043012334007E-6	0.8571680606809514
881.9971776090317	-2.419440225678471E-7	-2.656234495826876E-7	3.59294763424848E-7	-2.3095755253436643
882.4971760090368	-1.0655576329943732E-7	2.3285284525669473E-7	2.5607533703280355E-7	1.9999605836584282
882.9971744090419	-4.1338244269991855E-7	1.913146250811435E-7	4.555066736091689E-7	2.7081429255837066
883.4971728090471	1.2738804875813224E-6	-4.504726949426344E-7	1.3511836091106596E-6	-0.33989826350213825
883.9971712090522	-3.0672468659432696E-7	-1.472740321054165E-7	3.40249428947317E-7	-2.693950313422281
884.4971696090573	2.7169636355794126E-7	5.285897542545963E-7	5.94328227727359E-7	1.0960097085543172
884.9971680090624	-5.041471068378401E-7	-4.445375675193233E-7	6.721442957200198E-7	-2.4189458744677967
885.4971664090675	5.783536523482308E-8	8.263990224381387E-9	5.8422795262414934E-8	0.1419274733516863
885.9971648090727	-3.6438452528360165E-7	-1.251825437419928E-6	1.3037802759812521E-6	-1.8540520184092704
886.4971632090778	5.007098491873925E-7	3.4522495115048634E-7	6.081863365532942E-7	0.6036245544099266
886.9971616090829	7.247664479406693E-7	-1.0503017530279098E-6	1.2760956768495204E-6	-0.9667757848780678
887.497160009088	-1.5012566861649456E-6	2.9331129559635093E-8	1.5015431904931001E-6	3.1220574211622694
887.9971584090931	1.5202442873235374E-7	2.1158441149937815E-7	2.6053673468617947E-7	0.9477586509483183
888.4971568090983	-4.3549004386305724E-8	-2.539357019468982E-7	2.57642885611659E-7	-1.7406402843324784
888.9971552091034	-2.214261346866905E-8	-7.65923660829716E-8	7.972882711673878E-8	-1.8522204807809384
889.4971536091085	3.493443726559824E-7	-4.6615604401345357E-7	5.825314996433023E-7	-0.9276696669172797
889.9971520091136	-1.0114218285254968E-7	1.4631579006463793E-8	1.0219503048779322E-7	2.997925849021775
890.4971504091187	-6.796958829644772E-7	7.508598263818454E-7	1.0128064830919257E-6	2.306489799591375
890.9971488091239	-6.103799042688376E-7	-4.314564230049249E-7	7.474745965499029E-7	-2.5262738973260808
891.497147209129	-7.106084498327556E-7	-4.768942094121457E-7	8.557993082169133E-7	-2.5505223625127567
891.9971456091341	3.9504123368675455E-8	-3.4271852924195665E-7	3.4498777666592396E-7	-1.456035831422865
892.4971440091392	6.576880157442332E-7	-4.769171401231291E-7	8.1240598508185E-7	-0.6274011998343172
892.9971424091443	2.896721295062296E-7	-9.688248228884749E-7	1.011202986574683E-6	-1.2802633673426635
893.4971408091495	4.930559909901362E-7	-1.8893290182873154E-6	1.95260552841422E-6	-1.3155209947133222
893.9971392091546	8.772409677943329E-7	2.856940245648747E-7	9.225902618436925E-7	0.31484082096749133
894.4971376091597	5.931219485201774E-7	-2.567880966052538E-7	6.463232723448237E-7	-0.4085793004638703
894.9971360091648	1.7891184039221687E-7	-1.026955332746304E-6	1.0424234754113138E-6	-1.398311663262743
895.4971344091699	4.923702919915208E-7	7.657037695093503E-7	9.103465093450097E-7	0.9993367335926476
895.9971328091751	-4.991558616342216E-7	-2.0782116104983123E-6	2.1373160908517467E-6	-1.8065165002049883
896.4971312091802	-1.2724278781322537E-7	-1.4056312302841624E-7	1.8960147311132152E-7	-2.306496681586278
896.9971296091853	2.2581927225400406E-7	1.090991883171466E-7	2.5079269649012553E-7	0.45005760782048954
897.4971280091904	-1.1762543784977483E-7	-4.679572106208434E-7	4.825139320282801E-7	-1.8170540036773881
897.9971264091955	-4.334261330137468E-7	-7.607877935773475E-7	8.755891043380673E-7	-2.088643680095611
898.4971248092007	5.641625798167026E-7	1.0873756061270852E-6	1.2250163775499833E-6	1.0921988121628667
898.9971232092058	5.8049783515934525E-8	1.9515249674476047E-8	6.124232471178737E-8	0.3243114995702595
899.4971216092109	4.0137057729953366E-8	-5.188706971430371E-7	5.204207756776423E-7	-1.4935954218941958
899.997120009216	-3.5839040365083836E-7	-1.0263743498828955E-6	1.0871467184913668E-6	-1.9067413227423822
900.4971184092211	2.3130215725959847E-7	9.037108140186434E-7	9.328418533316261E-7	1.320228277715024
900.9971168092263	-9.153784002724521E-7	2.573985803071458E-7	9.508794060392136E-7	2.8674774359637354
901.4971152092314	-4.839734343211366E-7	-1.4657412893228312E-7	5.056819755546494E-7	-2.847517984680286
901.9971136092365	5.642277814929285E-7	-1.0207668653962687E-6	1.1663267050442411E-6	-1.0658450714475933
902.4971120092416	-1.2041701117659498E-6	5.450943990522133E-7	1.3217993652398663E-6	2.71651870226244
902.9971104092467	5.998711889855081E-7	-1.0152647429310252E-6	1.179240408743564E-6	-1.0371304625625737
903.4971088092519	9.139586639528141E-8	-3.6330720311848896E-7	3.746269187230452E-7	-1.3243439977050342
903.997107209257	5.721193653518751E-7	-1.4244870910151013E-6	1.5350843757524527E-6	-1.1888839867995524
904.4971056092621	-1.3207716140525037E-7	-1.0477123163383835E-6	1.056004485962067E-6	-1.696197269928781
904.9971040092672	8.440613818684815E-7	-7.095023632781077E-7	1.1026482756794891E-6	-0.6990006495193956
905.4971024092723	-5.60168830933608E-7	-2.567534243767465E-7	6.162073028443519E-7	-2.7118165411961854
905.9971008092775	6.21106084910775E-7	8.726895530484564E-7	1.0711488340623377E-6	0.9522512630690375
906.4970992092826	-6.409389767127813E-7	-4.788220801573083E-7	8.000458463836926E-7	-2.4999735904286817
906.9970976092877	1.9482723439251248E-7	6.885768120261647E-7	7.156086062374816E-7	1.2950616857612753
907.4970960092928	6.490011041581211E-7	-2.3764516225009917E-7	6.911422837153984E-7	-0.35100749909266515
907.9970944092979	-7.704617598296572E-7	-6.81390650217228E-7	1.0285448660915425E-6	-2.41746766885028
908.4970928093031	-8.486860333609074E-7	7.881907776467951E-7	1.158236886474149E-6	2.3931354101759297
908.9970912093082	5.580723105897634E-10	1.396819751841109E-8	1.3979341422870848E-8	1.5308644992684586
909.4970896093133	-2.159429533746213E-7	-8.675542972418955E-8	2.327184214856715E-7	-2.7595771783579095
909.9970880093184	9.980962475431223E-7	-1.2627337815840731E-7	1.0060522279639352E-6	-0.12584564972320186
910.4970864093235	4.9303979867840536E-8	-2.6083567293455896E-8	5.577844488295337E-8	-0.48660547749384286
910.9970848093287	-5.763592097327349E-7	-5.052800991321719E-7	7.664841271825269E-7	-2.4218143869490056
911.4970832093338	-1.4518982619264692E-7	2.77743960423296E-7	3.134035628091494E-7	2.0524755095673717
911.9970816093389	-9.456019873567601E-8	-9.764449064411237E-7	9.810128880395738E-7	-1.6673365900490627
912.497080009344	8.719712295007263E-8	-8.371814175200994E-7	8.417102019648646E-7	-1.4670149459241368
912.9970784093491	-6.841153206581915E-7	5.072313870298157E-7	8.516439701820538E-7	2.503591620592712
913.4970768093543	-3.5952450402384267E-8	-2.596906245982054E-8	4.435054559955222E-8	-2.5160453949718202
913.9970752093594	2.7282663420190074E-7	-2.2787618097620374E-7	3.554742271758071E-7	-0.6958634671784922
914.4970736093645	-2.3770622240644607E-7	2.2712937562167475E-7	3.2877348044061375E-7	2.378944516300625
914.9970720093696	1.0821521799224364E-7	-2.7204003195400977E-7	2.9277348307291675E-7	-1.1921952598546632
915.4970704093747	-2.558806327481837E-7	6.459251977745328E-7	6.94762016330542E-7	1.9479758133613128
915.9970688093799	-6.2151070084424E-7	2.3001582909893893E-7	6.627087089362646E-7	2.7871322526465696
916.497067209385	7.435484519096591E-8	-1.4651647188831797E-6	1.4670502024345996E-6	-1.5200913709688721
916.9970656093901	8.836584640400615E-7	-6.460642720997223E-7	1.0946466666250734E-6	-0.6313108819023039
917.4970640093952	6.977361097251152E-7	-9.509178973089346E-7	1.1794407684308625E-6	-0.9377765217515415
917.9970624094003	5.679463269991039E-7	6.780152259999337E-7	8.844589741980766E-7	0.8735099549213247
918.4970608094055	6.615729111530775E-7	-5.599011391836186E-7	8.666994879603146E-7	-0.7023526529131114
918.9970592094106	-1.560614779243676E-7	5.520031318416313E-7	5.736398194467563E-7	1.8463240779996217
919.4970576094157	-3.3787025431053235E-7	-8.998502672481183E-7	9.611903100918016E-7	-1.929982372252381
919.9970560094208	-7.348029037043592E-7	-6.669114110389447E-8	7.378231601095871E-7	-3.0510800574072814
920.4970544094259	5.432428334388959E-7	-5.385499520299475E-7	7.649502120492411E-7	-0.7810601311659081
920.9970528094311	3.70817081707449E-7	-5.868869729186286E-7	6.942201574915699E-7	-1.007295401458374
921.4970512094362	-3.09490543497083E-7	-2.2570892213535657E-6	2.27820897848827E-6	-1.707065855656115
921.9970496094413	6.876711162418816E-7	-2.668526244092532E-7	7.376326235108243E-7	-0.3701647313723988
922.4970480094464	6.693344963672218E-7	1.5237131027543322E-7	6.864588000908829E-7	0.2238314966996698
922.9970464094515	-2.072469435722594E-6	-1.0929926959100774E-6	2.3430242412995015E-6	-2.656276531377409
923.4970448094567	-3.348214622045017E-7	2.4708585756792853E-7	4.1612117533578993E-7	2.50583982515537
923.9970432094618	2.8726253055812267E-7	4.703105829598181E-7	5.511005406517583E-7	1.0224783868603606
924.4970416094669	-3.8340711995978663E-7	-4.958150489447505E-7	6.267643755000308E-7	-2.229035032894103
924.997040009472	7.756614004327095E-7	-8.574456224313242E-7	1.1562281797067017E-6	-0.8354352734802437
925.4970384094771	6.936935471465528E-7	-2.2222203154779682E-7	7.284184021961531E-7	-0.3100168763021218
925.9970368094823	1.7125174001427405E-7	-6.657310752007948E-7	6.874045555172898E-7	-1.319016537917987
926.4970352094874	-5.63474581933524E-8	6.578330577009309E-7	6.602419010097798E-7	1.6562439252706744
926.9970336094925	-3.648340814339197E-7	-4.373344285416106E-7	5.695307799966117E-7	-2.2660589404208515
927.4970320094976	-2.533347387080131E-7	2.586234054438801E-6	2.598612143852025E-6	1.668439889201676
927.9970304095027	2.3481470482848233E-7	4.160025022398769E-8	2.384712276615057E-7	0.1753426806905399
928.4970288095079	7.127157809640055E-7	6.200308615251159E-8	7.154076929468735E-7	0.08677705273612896
928.997027209513	-2.9761970660225216E-7	-2.1560959729218656E-7	3.6751188851860223E-7	-2.5146472652028757
929.4970256095181	8.737860943000525E-8	-1.4615212604175E-7	1.7028054889635805E-7	-1.031951340835407
929.9970240095232	-2.7748203766284256E-7	-5.279071921829403E-7	5.963910502212445E-7	-2.0547343749435685
930.4970224095283	7.259027516161186E-7	7.360017891919009E-8	7.296244178622239E-7	0.10104592563391257
930.9970208095335	6.312039513632493E-7	-1.0845392761150682E-7	6.404534976334669E-7	-0.1701592180138239
931.4970192095386	-8.703111213694793E-7	1.4977515618146454E-7	8.831047759969271E-7	2.971168205117795
931.9970176095437	-3.858139929009416E-8	-3.119978118959233E-7	3.1437423399354093E-7	-1.6938309302331047
932.4970160095488	3.7825671785328114E-7	4.864179468086349E-7	6.161822486721479E-7	0.9098407192356419
932.9970144095539	4.275330231583922E-7	-5.355111474970411E-7	6.852420557617229E-7	-0.8970535122667049
933.4970128095591	-2.1746203741506972E-7	-6.259111586571437E-7	6.626118896067601E-7	-1.90518223883486
933.9970112095642	-5.153573600273788E-7	-4.1032993875595545E-7	6.587593393446924E-7	-2.4691702229254386
934.4970096095693	1.0406189274581385E-6	-6.853977746617957E-7	1.2460569255437201E-6	-0.5824281077571801
934.9970080095744	-6.684406326869416E-7	5.226030628249455E-7	8.484850267983123E-7	2.4780331921658103
935.4970064095795	-1.0191512288317754E-7	1.7156265056738172E-7	1.995505834168337E-7	2.1068221469406465
935.9970048095847	-5.317121523738925E-7	-1.0714881779284328E-6	1.196162500842787E-6	-2.031429061830484
936.4970032095898	-2.934936736180063E-7	-1.2428420627123444E-7	3.1872417602413466E-7	-2.7410231495103763
936.9970016095949	-2.922379903233852E-7	-8.622820433945115E-7	9.104577779056342E-7	-1.8975595192724632
937.4970000096	-1.670103313728406E-7	-1.7417790131496074E-6	1.7497675792612247E-6	-1.6663889988595963
937.9969984096051	6.336609988003131E-8	-8.045860401732452E-8	1.0241508470153571E-7	-0.9036859799711454
938.4969968096103	-2.8143498034174546E-7	-1.425094722547154E-6	1.452618537810842E-6	-1.7657725526337527
938.9969952096154	6.151753289631309E-7	1.8072792431460619E-7	6.411733525279746E-7	0.2857432170723725
939.4969936096205	-7.678511104794939E-7	-4.172714882815853E-7	8.739054999239455E-7	-2.6438094288661955
939.9969920096256	4.997540028046371E-7	-4.212476495065689E-7	6.536081743170493E-7	-0.7003635293697994
940.4969904096307	-3.3958045776131003E-7	1.7138353680581657E-7	3.803777122564511E-7	2.674198502086881
940.9969888096359	-1.1503374904182455E-6	7.568417432896783E-7	1.3769843013801958E-6	2.5596628046677385
941.496987209641	-8.357006678234287E-7	8.985347549818497E-7	1.2270942555936025E-6	2.3199787531047997
941.9969856096461	-3.434042008216596E-7	-6.678385977012731E-7	7.509559492550582E-7	-2.045741182583827
942.4969840096512	-8.576660501309233E-7	-1.2913969679476382E-6	1.5502571342753216E-6	-2.1570464059380425
942.9969824096563	5.424486770325797E-7	7.257980912210659E-7	9.061089539534077E-7	0.928972625351696
943.4969808096615	-6.638725256451212E-7	-1.0468041151805905E-7	6.72074935451414E-7	-2.9851988395161353
943.9969792096666	5.871122132340516E-7	7.837433124110722E-7	9.79262135833744E-7	0.9278632139129789
944.4969776096717	-7.7467872938674E-7	-1.026618957365935E-6	1.2861079338015815E-6	-2.217230015659184
944.9969760096768	-1.2873190834975518E-6	-5.329911484604634E-7	1.3932946519219043E-6	-2.7490486520459996
945.4969744096819	5.895388175472336E-7	-7.816484686386035E-7	9.790456301521724E-7	-0.9245966961148435
945.9969728096871	-1.1573547004855116E-7	-5.801818829133222E-7	5.916128094355352E-7	-1.7676931429731273
946.4969712096922	-8.811851817972707E-7	-7.873982279152095E-7	1.1817289426696382E-6	-2.412342941335873
946.9969696096973	-6.650625128248678E-7	-5.465440306271195E-7	8.608243278271504E-7	-2.453703553066165
947.4969680097024	-3.1406027598273555E-7	-6.416118200077649E-7	7.143525631815347E-7	-2.0259977559447133
947.9969664097075	8.846388747593505E-7	-2.3739629596029015E-7	9.159382839859656E-7	-0.2621769509187249
948.4969648097127	-6.402866692883757E-7	-3.463002642105428E-7	7.279360492932698E-7	-2.6458000524053573
948.9969632097178	-3.5273715497728657E-7	5.110222662114513E-7	6.209406228178003E-7	2.1749539993550617
949.4969616097229	-1.4661071346445186E-7	-8.969807981621854E-7	9.088835203557312E-7	-1.7328127848311805
949.996960009728	-1.2449685638828406E-6	-1.1321199419664277E-6	1.6827484327892184E-6	-2.403632336672115
950.4969584097331	4.4457347506184364E-7	-9.11203636896482E-7	1.013872596839435E-6	-1.1168779538416436
950.9969568097383	-7.253394495738727E-7	-1.0849366968464988E-6	1.305068945792643E-6	-2.160104841704466
951.4969552097434	1.5158373005343832E-7	9.479769552900367E-7	9.600197575976664E-7	1.412236291827526
951.9969536097485	-2.3059482941479502E-7	-5.757736499131506E-7	6.202332394246134E-7	-1.9517298962494334
952.4969520097536	-1.8292313176211152E-7	-2.6292310209137617E-7	3.2029584722098883E-7	-2.17864984920606
952.9969504097588	-2.703899671042419E-8	-2.676779261918962E-7	2.6904010762988583E-7	-1.671468020076308
953.4969488097639	-3.6569885683294454E-7	-2.8269193493657505E-7	4.6222330530503027E-7	-2.483521807545702
953.996947209769	-1.3600997996515615E-7	-8.283740402004905E-7	8.394654639282107E-7	-1.7335334249962098
954.4969456097741	-2.077086694949473E-8	1.0826754227443693E-7	1.1024195945274468E-7	1.7603408823679687
954.9969440097792	-7.278345984482519E-7	-1.6580040113845268E-6	1.8107237515605494E-6	-1.9844503440063208
955.4969424097844	7.326782330002435E-7	-9.509067886380557E-8	7.388231387274891E-7	-0.12906361751938245
955.9969408097895	-1.6380860293099183E-7	-8.537762735506846E-8	1.8472302955231186E-7	-2.661126440047603
956.4969392097946	1.828401204286708E-7	8.679832623050656E-7	8.870318220222515E-7	1.3631822791954509
956.9969376097997	1.068058400080746E-6	-1.3056424622644764E-6	1.6868464616707378E-6	-0.8851560670185235
957.4969360098048	-5.742645728684801E-7	4.1821756458084543E-7	7.104123668516417E-7	2.5121467911235698
957.99693440981	9.532373143998887E-7	-2.5542979223265045E-7	9.868666355310261E-7	-0.261809786014803
958.4969328098151	-5.227017090087719E-7	3.5944886144289606E-7	6.343662669099652E-7	2.5391865314211928
958.9969312098202	-9.80838389812187E-7	-9.83486659905863E-7	1.3889888254201882E-6	-2.3548463077774433
959.4969296098253	3.4741207670178877E-8	-7.239774851416896E-7	7.248105618038881E-7	-1.5228465233432924
959.9969280098304	-3.4430013013630044E-7	-1.395041197224174E-8	3.4458263683196324E-7	-3.1010966327377663
960.4969264098356	-1.0986601323888188E-6	-6.202874860855922E-7	1.2616697871848246E-6	-2.6276204326622015
960.9969248098407	-5.311728910467518E-7	1.2452484132834119E-8	5.313188351113133E-7	3.1181535740850146
961.4969232098458	1.0151237204229397E-6	-5.413362569637343E-7	1.150443875584036E-6	-0.48990896083337154
961.9969216098509	1.9034012706236956E-7	-5.740878803106788E-7	6.048191947100614E-7	-1.250649605112979
962.496920009856	-1.0007463479678603E-8	7.745192434284611E-7	7.745838933042004E-7	1.5837164791457095
962.9969184098612	-4.247990346418105E-7	5.222974001446303E-7	6.732375465097399E-7	2.253611352677098
963.4969168098663	3.6536051399782683E-7	-8.664875039151653E-7	9.403663645781307E-7	-1.1717606417558089
963.9969152098714	-4.4085948316181635E-7	-1.1247411912028377E-6	1.208056220166132E-6	-1.944357079211909
964.4969136098765	-8.821890296023286E-7	-1.9720833334836527E-7	9.039627263846326E-7	-2.9216641940559565
964.9969120098816	7.575659933348296E-8	-1.045337364046891E-6	1.0480788458007712E-6	-1.4984518447628075
965.4969104098868	-2.6820407533863494E-8	-1.0875158267304007E-7	1.1201000399148994E-7	-1.8125920915489278
965.9969088098919	-7.597524308791094E-7	2.2158557812872128E-7	7.914062955659094E-7	2.857809317157252
966.496907209897	-9.025706465931186E-7	-3.8917268170278215E-7	9.828983407633036E-7	-2.7344970362009073
966.9969056099021	6.181729541102097E-8	-4.277045348085708E-7	4.3214875576327806E-7	-1.427257603160395
967.4969040099072	1.1036532265201069E-7	-5.96717154676938E-7	6.06837595349714E-7	-1.3879088798333878
967.9969024099124	9.126686622885152E-7	-1.5232267665009094E-6	1.7757206619590603E-6	-1.0309888510265386
968.4969008099175	-1.4604558467339015E-6	-1.6745590445188938E-6	2.2219539315294696E-6	-2.2880062142319453
968.9968992099226	7.86964902184096E-7	-9.782498809358506E-7	1.2555025236217686E-6	-0.8933405397395188
969.4968976099277	-5.483675732319892E-7	-9.146078443116724E-7	1.066402599513329E-6	-2.11089649265235
969.9968960099328	3.8971485946865115E-8	-2.227875395207934E-6	2.228216226780923E-6	-1.5533054420920165
970.496894409938	1.564010554447108E-7	-4.436345464169226E-7	4.703965358277718E-7	-1.2318562203083543
970.9968928099431	-7.271543181080794E-7	-3.7844944266342256E-7	8.197422662004693E-7	-2.66171706749492
971.4968912099482	2.6507879155166356E-7	-2.6844690727530387E-7	3.772671570070285E-7	-0.7917110195329747
971.9968896099533	-3.168595128084791E-7	-3.4518122079470243E-8	3.187341393844091E-7	-3.0330822999948652
972.4968880099584	-8.218097525906056E-7	-6.772291974791168E-7	1.0648993639641453E-6	-2.452345912108015
972.9968864099636	-5.784069605152203E-7	-8.337583136060792E-7	1.0147450603376735E-6	-2.1773049119604817
973.4968848099687	9.392559001410867E-8	-1.471655519199297E-6	1.474649783389009E-6	-1.50705969287558
973.9968832099738	-3.3313764418645144E-7	-4.829587434167278E-7	5.867110343403841E-7	-2.1746335624642157
974.4968816099789	-1.1643452272719267E-6	-1.292030227571047E-6	1.7392647634067122E-6	-2.3042601724125773
974.996880009984	-3.2787854268018943E-7	-7.239162854611696E-7	7.947069441662016E-7	-1.9960785985840823
975.4968784099892	-1.3690892194361967E-6	-4.3750027820138737E-7	1.4372932144147575E-6	-2.832292781272317
975.9968768099943	-7.725592419214196E-7	-7.966548333647478E-8	7.766558900268719E-7	-3.0388369134969695
976.4968752099994	-1.151050675953347E-8	-1.0238387373325765E-6	1.0239034387229227E-6	-1.5820383529308302
976.9968736100045	-5.959222490894786E-7	-1.120688532727382E-6	1.2692777924262738E-6	-2.0595174460158177
977.4968720100096	5.127504818622761E-7	-1.917491256395632E-6	1.9848641704166298E-6	-1.3095029298628493
977.9968704100148	3.2368561692573336E-7	-1.4621533069850992E-7	3.551778449394996E-7	-0.42428352227681554
978.4968688100199	2.569747815346619E-7	-2.4164299380563855E-6	2.4300554898767177E-6	-1.4648497109985787
978.996867210025	-1.9130265106142746E-6	-1.523739771565814E-6	2.4457009878078852E-6	-2.468984976912873
979.4968656100301	-9.587521779762947E-7	-1.1530769572493306E-7	9.656612260351363E-7	-3.0218990378259307
979.9968640100352	-1.3351741349806004E-6	-7.132763282430271E-7	1.513754633734625E-6	-2.6509455020727994
980.4968624100404	-4.4157301318811794E-7	-1.3229188788548898E-6	1.3946688087165038E-6	-1.8929550503653771
980.9968608100455	9.924086268927003E-7	-1.420883017782464E-6	1.7331426464528696E-6	-0.9611147550454778
981.4968592100506	4.55525918594423E-7	-1.2751216760198821E-6	1.3540454760335955E-6	-1.2276852259991784
981.9968576100557	1.462870997153877E-7	-1.7973694299046946E-6	1.8033127247094629E-6	-1.4895857751422394
982.4968560100608	-4.008743910087776E-7	-9.996653853975935E-7	1.0770474270563842E-6	-1.9521718620410844
982.996854410066	3.664904245299602E-7	-7.567288472090043E-7	8.408054349672218E-7	-1.119780308444141
983.4968528100711	-5.235215183631463E-7	-2.1021473264303644E-6	2.1663559638728773E-6	-1.8148724875963997
983.9968512100762	2.6254711987820583E-7	-2.0996293511707915E-6	2.1159807188285578E-6	-1.4463975089084147
984.4968496100813	7.340924704312827E-7	-2.5671100279291664E-6	2.6700085487950013E-6	-1.2922689052986676
984.9968480100864	4.404880354159344E-7	-1.0660180881891535E-6	1.153440190773257E-6	-1.1789551836732413
985.4968464100916	-2.514080257142474E-7	-2.0190568361861033E-6	2.0346489876987068E-6	-1.694676272871598
985.9968448100967	-1.900193121220974E-7	-2.8994544505245147E-6	2.9056743536820796E-6	-1.6362389713078915
986.4968432101018	-6.546760948801911E-7	-2.3623200712940563E-6	2.45135817628643E-6	-1.8411441912083164
986.9968416101069	-4.598698749130516E-7	-2.80351338396079E-6	2.8409800414469347E-6	-1.7333818327969246
987.496840010112	-1.075811668029767E-6	-1.0703003581657993E-6	1.5175353708427451E-6	-2.3587625284314138
987.9968384101172	-3.373627148330636E-7	-1.8668222311262453E-6	1.897060579946436E-6	-1.749581706070121
988.4968368101223	-3.22678506394787E-7	-2.3822700590260094E-6	2.4040241372791905E-6	-1.705426984983168
988.9968352101274	6.353235255497541E-8	-2.8882464477973695E-6	2.8889451194225363E-6	-1.548803013649206
989.4968336101325	-3.6200816822395315E-7	-1.951732297448321E-6	1.985021127032094E-6	-1.754192595610364
989.9968320101376	-1.1561275243553993E-6	-1.786085026365468E-6	2.1276114715753623E-6	-2.145269041870968
990.4968304101428	-3.7161185639457054E-7	-1.3979143557368688E-6	1.4464646272163879E-6	-1.8306202973976686
990.9968288101479	-1.4838417206628653E-6	-4.468719432328575E-6	4.70863458094284E-6	-1.8913921288290798
991.496827210153	2.993058872331023E-7	-2.77058926247441E-6	2.786709327409461E-6	-1.4631839730552993
991.9968256101581	-8.097872660778654E-7	-4.8548784867051625E-6	4.921950887298092E-6	-1.7360734354286007
992.4968240101632	-7.104938976049539E-7	-2.879665637066023E-6	2.9660201887095684E-6	-1.8126930171398044
992.9968224101684	-5.235248013824098E-8	-3.16915339069448E-6	3.1695857767107273E-6	-1.5873142141623107
993.4968208101735	-1.1213815578486411E-6	-3.420078033441402E-6	3.599226354803411E-6	-1.8876325604746182
993.9968192101786	-1.931853797550615E-6	-4.373036201498431E-6	4.780743113233189E-6	-1.986780855338058
994.4968176101837	-2.440514410981269E-6	-4.050045853523715E-6	4.7285285243775245E-6	-2.1131175702748486
994.9968160101888	-2.2182107575648784E-6	-3.7700524679197547E-6	4.374214738195232E-6	-2.102625388657129
995.496814410194	-8.670812758721365E-7	-4.167069754591639E-6	4.256324738386449E-6	-1.7759483106280707
995.9968128101991	-2.0913224653725207E-6	-5.495775934407916E-6	5.880236625799084E-6	-1.9344087401439334
996.4968112102042	-1.371984527717273E-6	-6.129567195765741E-6	6.281236785196294E-6	-1.7909974117708702
996.9968096102093	-2.1909956105345856E-6	-7.624274990091431E-6	7.932845069072982E-6	-1.8506270038227095
997.4968080102144	-2.7795318725157717E-6	-8.639783723223857E-6	9.075883439886992E-6	-1.8820524989422167
997.9968064102196	-1.7316335523702832E-6	-1.14760461216814E-5	1.1605954908866967E-5	-1.7205576797825988
998.4968048102247	-3.1890551456805227E-6	-1.441877160377361E-5	1.4767228828862225E-5	-1.7884660086640847
998.9968032102298	-4.813549365372982E-6	-1.9717917052333263E-5	2.029695815573303E-5	-1.8102338100318005
[truncated: 117,049 more rows]
