# Supplementary material for: Extending the coherence of spin defects in hBN enables advanced qubit control and quantum sensing
Source: Nat Commun. 2023 Aug 22;14:5089. doi: 10.1038/s41467-023-40473-w (PMC10444786; doi:10.1038/s41467-023-40473-w)
Supplement: Supplementary file 3 — Source Data [file 41467_2023_40473_MOESM3_ESM.zip › DATA/Fig1e.txt]

ODMR Freq (GHz)	Contrast	Y baseline corrected	Fit Sum
2.9	1.00150955528184	-1.3439896243028215E-5	-6.449902740876065E-23
2.906	1.00151203213214	-1.102299690125541E-5	-1.2304473886215708E-21
2.912	1.0015824380644	5.932298440058936E-5	-2.1173449150317488E-20
2.918	1.00153080682372	7.631792762197165E-6	-3.2865394519718017E-19
2.924	1.00147815986294	-4.507511897600125E-5	-4.601556597277976E-18
2.93	1.00155218828269	2.889334981581726E-5	-5.811515019336143E-17
2.936	1.00152270985337	-6.450304625982284E-7	-6.620528196686936E-16
2.942	1.00156767676639	4.426193159901004E-5	-6.8032212231443806E-15
2.948	1.00156922729788	4.575251213068121E-5	-6.306018294324908E-14
2.954	1.00151979043759	-3.7442991174252427E-6	-5.272475127926484E-13
2.96	1.00153170479965	8.110111984205304E-6	-3.976422621446106E-12
2.966	1.00150978323095	-1.387140767405981E-5	-2.7051367212536947E-11
2.972	1.00150779613511	-1.5918454472352295E-5	-1.659986680125791E-10
2.978	1.00153015667134	6.382130799398311E-6	-9.188374989800576E-10
2.984	1.00150469706523	-1.9137426269022484E-5	-4.587663948601794E-9
2.99	1.00152676363912	2.8691966629246224E-6	-2.0661573063689522E-8
2.996	1.00150182841349	-2.2125979925569084E-5	-8.393717127756497E-8
3.002	1.00149889635366	-2.5117990713807714E-5	-3.0758489764176683E-7
3.008	1.00149589077743	-2.8183517901902988E-5	-1.0167090089248435E-6
3.014	1.00145821173798	-6.592250831038982E-5	-3.031461525903502E-6
3.02	1.00149143504526	-3.2759151988637214E-5	-8.153370316398397E-6
3.026	1.00143283024097	-9.142390723670957E-5	-1.9781767935972387E-5
3.032	1.00139550008292	-1.288140162452045E-4	-4.3297670845202504E-5
3.038	1.00137201346141	-1.523605887134849E-4	-8.550630419577407E-5
3.044	1.001325189628	-1.9924437308183052E-4	-1.5240625359469692E-4
3.05	1.00122935684713	-2.95137104910026E-4	-2.453448073723301E-4
3.056	1.00114450741319	-3.8004648980827227E-4	-3.572465495452735E-4
3.062	1.00110817336674	-4.164404872166738E-4	-4.7202949028672995E-4
3.068	1.00102986373358	-4.948100713348946E-4	-5.69791624420763E-4
3.074	1.00087468951229	-6.500442435830589E-4	-6.369977961384819E-4
3.08	1.00088695938076	-6.378343260713404E-4	-6.763700253666518E-4
3.086	1.00080966629315	-7.151873646396023E-4	-7.091608419193791E-4
3.092	1.00065302073141	-8.718928773381318E-4	-7.65751730297075E-4
3.098	1.00064989765858	-8.750759011262321E-4	-8.680597601528217E-4
3.104	1.00051626015734	-0.0010087733533243881	-0.0010142396527683813
3.11	1.00033316263134	-0.0011919308302827947	-0.001177116908302017
3.116	1.00024763122142	-0.0012775221911611734	-0.0013204471430390344
3.122	1.0001674392307	-0.0013577741328392179	-0.0014248678342056603
3.128	0.999983228729978	-0.001542044584519675	-0.0015062897727414948
3.134	0.999914279197603	-0.0016110540678528906	-0.0016112338823930942
3.14	0.999683113581398	-0.001842279635016264	-0.0017875464662144734
3.146	0.999476120427446	-0.0020493327399264682	-0.002047092864656799
3.152	0.999146550659444	-0.002378962458886691	-0.0023464222326614764
3.158	0.998934682797761	-0.0025908902715281457	-0.002603033401176395
3.164	0.998859229752893	-0.0026664032673543447	-0.00274168776149764
3.17	0.998779728674337	-0.002745964296868575	-0.0027423163943396307
3.176	0.998889603113015	-0.0026361498091489466	-0.0026561532718319034
3.182	0.998925364095794	-0.0026004487773281237	-0.002576085082982448
3.188	0.998854152886556	-0.002671719937524575	-0.0025787502512000585
3.194	0.998836554878639	-0.0026893778963997805	-0.002676902161032527
3.2	0.998740321983941	-0.0027856707420559346	-0.0028148088104956574
3.206	0.998684241156067	-0.00284181152088836	-0.0029100251249050847
3.212	0.998643608414954	-0.002882504212959547	-0.0029122079221278424
3.218	0.99868835724994	-0.002837815328931792	-0.00283724920200901
3.224	0.998707172382646	-0.002819060147184249	-0.0027524856195536374
3.23	0.998740902740696	-0.0027853897400923477	-0.0027240604039752213
3.236	0.998775595121911	-0.0027507573098357607	-0.002764959236079447
3.242	0.998769180231934	-0.0027572321507710607	-0.002821464755263175
3.248	0.998692528663787	-0.0028339436698762155	-0.002807476300148704
3.254	0.99891083179981	-0.002615700484811634	-0.0026616800516655516
3.26	0.999144314948557	-0.0023822772870227826	-0.002387467287032709
3.266	0.999448781109108	-0.0020778710774300713	-0.002049866431962631
3.272	0.999753739689307	-0.0017729724481894138	-0.0017350747975556661
3.278	1.00000275264496	-0.001524019443494673	-0.0015023998378818426
3.284	1.00015121560688	-0.0013756164325331444	-0.0013593615307342254
3.29	1.00031824866014	-0.001208643330231185	-0.0012711023480709524
3.296	1.00036724217734	-0.0011597097639894915	-0.0011916697231422427
3.302	1.00045311938718	-0.0010738925051079207	-0.0010934261435439283
3.308	1.00049575670704	-0.0010313151362060236	-9.769310628868334E-4
3.314	1.00062545849549	-9.016732987143783E-4	-8.599746978619572E-4
3.32	1.00075595277787	-7.712389672926978E-4	-7.583762545609021E-4
3.326	1.00089604094139	-6.312107547308266E-4	-6.73739582113317E-4
3.332	1.00091596576895	-6.113458781293879E-4	-5.949646151259384E-4
3.338	1.00105455610432	-4.728154937174711E-4	-5.090554814352088E-4
3.344	1.00113557871481	-3.9185283418574635E-4	-4.113097940061757E-4
3.35	1.00121612736106	-3.113641388940991E-4	-3.0790883762066794E-4
3.356	1.00128323242913	-2.443190217822355E-4	-2.1101614353623838E-4
3.362	1.0013959805722	-1.316308296706037E-4	-1.3148093853359801E-4
3.368	1.00140903569063	-1.186356621989404E-4	-7.420523219459038E-5
3.374	1.00147057877642	-5.7152527367154704E-5	-3.785871051254776E-5
3.38	1.0014715393829	-5.6251871845658385E-5	-1.744229556121002E-5
3.386	1.00143491990139	-9.293130431364816E-5	-7.252913137630978E-6
3.392	1.00153727088711	9.359730448021963E-6	-2.721261864534528E-6
3.398	1.00155906701452	3.1095906899647474E-5	-9.211156485663304E-7
3.404	1.00152023742598	-7.793632598618316E-6	-2.8126221132538383E-7
3.41	1.00150661244883	-2.1478560706666983E-5	-7.747207839639481E-8
3.416	1.00156898182269	4.083086219486276E-5	-1.924894575303677E-8
3.422	1.00155485918979	2.664827833664951E-5	-4.314119158562441E-9
3.428	1.00151887441246	-9.396449951903918E-6	-8.721646141088863E-10
3.434	1.00154937105345	2.104024007998362E-5	-1.590467266798076E-10
3.44	1.0015295121888	1.1214244717283606E-6	-2.6161963858055483E-11
3.446	1.00154454643364	1.609571835348156E-5	-3.881816157047554E-12
3.452	1.00153575391798	7.243251735289391E-6	-5.195393394134092E-13
3.458	1.00151014497825	-1.842563895304572E-5	-6.272211299250392E-14
3.464	1.00156028169741	3.1651129248633225E-5	-6.830329389881194E-15
3.47	1.00155372789176	2.5037372640257516E-5	-6.709363434133938E-16
3.476	1.00151677817063	-1.1972299448048673E-5	-5.94483325513765E-17
3.482	1.00150604292749	-2.2767493546238526E-5	-4.751346712815546E-18
3.488	1.00148247402699	-4.6396345004362516E-5	-3.425409116678386E-19
3.494	1.00154756864116	1.8638318207031546E-5	-2.227546895777291E-20
3.5	1.00146559998208	-6.339029183100031E-5	-1.3066520123927217E-21
