# Supplementary material for: Extending the coherence of spin defects in hBN enables advanced qubit control and quantum sensing
Source: Nat Commun. 2023 Aug 22;14:5089. doi: 10.1038/s41467-023-40473-w (PMC10444786; doi:10.1038/s41467-023-40473-w)
Supplement: Supplementary file 3 — Source Data [file 41467_2023_40473_MOESM3_ESM.zip › DATA/Fig1f.txt]

Rabi pulse duration	37 dBm	28dBm	33dBm	23dBm
0.0	1.00182405115372	1.00243787082801	1.00225736186221	1.00087482787259
1.2E-9	0.992391397611037	0.998756599635788	0.995387846887261	1.00115459965564
2.4E-9	0.979614607816363	0.996038505484209	0.987757659553118	0.999980049139158
3.6E-9	0.961748348048499	0.990998681561449	0.977901388766752	0.998469955976107
4.8E-9	0.946242050075323	0.986125677274307	0.966427334770346	0.996317007415094
6.0E-9	0.936914654011603	0.981051475202715	0.957883032224416	0.994140507728658
7.2E-9	0.932880079758142	0.977509108944419	0.951050155127766	0.99268533474419
8.4E-9	0.933461217417489	0.974812885435751	0.948087480623387	0.991103450343147
1.0E-8	0.940941231656508	0.968521933935535	0.946423104218752	0.989189032132939
1.12E-8	0.948202166507134	0.966933064258157	0.945972999208968	0.987348263745825
1.24E-8	0.958628264911092	0.96567582714369	0.949950506660813	0.986190062441172
1.36E-8	0.966070296771073	0.964801033485328	0.952881820954543	0.98510418009725
1.48E-8	0.972695560208626	0.964253544477481	0.957852959272858	0.983699072575086
1.6E-8	0.975713567461121	0.963551216969899	0.961826537330864	0.982299343118173
1.72E-8	0.976365115466739	0.963500976132496	0.967158574256513	0.982345301633253
1.84E-8	0.974184321751987	0.964155302848277	0.97155885511064	0.981249691773214
2.0E-8	0.968837217267851	0.965472460774719	0.976285462470457	0.980734944864387
2.12E-8	0.963185968309503	0.968242035612427	0.976790270421622	0.979201530826385
2.24E-8	0.95826888107197	0.969197291292401	0.978499130602153	0.978955602056079
2.36E-8	0.953789132743601	0.971043578853728	0.97785899655119	0.9786292375446
2.48E-8	0.949635275341806	0.973375354433472	0.977222212678051	0.978249851735233
2.6E-8	0.946922009411918	0.97422715023573	0.975250929895703	0.978847174903149
2.72E-8	0.94756413413183	0.975802377335999	0.972045132626151	0.978337866818344
2.84E-8	0.949050645846907	0.977453779391791	0.96989172902428	0.978641082813987
3.0E-8	0.953537725395259	0.978689072082902	0.966734906786575	0.978842484022893
3.12E-8	0.956313820670332	0.98011894120053	0.96222556990552	0.979344774398415
3.24E-8	0.962034180002407	0.98158187537095	0.960491849986326	0.978820628503364
3.36E-8	0.963460733102655	0.981103181353671	0.95949721911979	0.97897911762441
3.48E-8	0.966451854499462	0.981733719648502	0.95812878721595	0.979009528990519
3.6E-8	0.966824047807099	0.981352169485238	0.957141337148596	0.979538595620752
3.72E-8	0.966309107157628	0.981368174695176	0.956940740939431	0.979866397460428
3.84E-8	0.965515824499832	0.980997521223951	0.95835863993601	0.980126919081519
4.0E-8	0.96213474635437	0.980503519004326	0.959659186630706	0.981097794257078
4.12E-8	0.959285704982202	0.979578607761244	0.963307190026585	0.981103204481267
4.24E-8	0.956912508661717	0.978850348580744	0.964984482825045	0.982191682786606
4.36E-8	0.955534685088412	0.978010102047852	0.965489800095064	0.982154749732564
4.48E-8	0.954222503661162	0.977245407592736	0.9682127700986	0.982658448300246
4.6E-8	0.952592618270228	0.975307045180244	0.969226098618115	0.982706390394683
4.72E-8	0.954283023834984	0.974492720758444	0.97023790363059	0.983836326102638
4.84E-8	0.95454941293597	0.973177407107593	0.970510501784847	0.983601511599403
5.0E-8	0.957298714561899	0.972587202220786	0.970845231847876	0.983894031329032
5.12E-8	0.958670570352057	0.970844014550902	0.971268241431215	0.984798411891319
5.24E-8	0.961155494689365	0.97134853789244	0.96954954314376	0.985202514219008
5.36E-8	0.961850402120284	0.97127278107232	0.968192909817978	0.984923603795987
5.48E-8	0.962288660157394	0.97054328802994	0.966261413480293	0.985068166318914
5.6E-8	0.962795833271658	0.970391215626878	0.965508700460528	0.985151789060651
5.72E-8	0.962090485293463	0.970566120476874	0.964057914740297	0.985668570957519
5.84E-8	0.961803854876676	0.970175828649933	0.96296066746583	0.985326241498889
6.0E-8	0.959279289262168	0.971072820063914	0.962133353143855	0.98539099553503
6.12E-8	0.957047397458276	0.971555997995459	0.96086190377078	0.986052610791518
6.24E-8	0.957215292977998	0.971937807591364	0.961398386069352	0.985537502038263
6.36E-8	0.956511371484022	0.972476322250547	0.960988212629898	0.98624687016468
6.48E-8	0.95572947136018	0.972949498678259	0.961470409982122	0.98518455785546
6.6E-8	0.956243701407319	0.972824506430459	0.961843171488318	0.984714867076926
6.72E-8	0.956597677675627	0.974162071033795	0.963656320313758	0.98504487584635
6.84E-8	0.957144256435095	0.974871006959665	0.964265225521339	0.98555957979198
7.0E-8	0.958607351533107	0.975605741135227	0.965326521494925	0.985267875240566
7.12E-8	0.958414895058165	0.976155292043043	0.966409535744704	0.98412695964518
7.24E-8	0.960786779296859	0.976578935449418	0.967525772584001	0.98419253367881
7.36E-8	0.959620456146401	0.977033872842166	0.96767103151903	0.983900232068051
7.48E-8	0.960738674018958	0.977100651237203	0.967566377893448	0.983925030002119
7.6E-8	0.959179968684505	0.976699367075835	0.967527092645007	0.982939762275652
7.72E-8	0.959632660442883	0.977726758754811	0.966807587353011	0.983503423401716
7.84E-8	0.959391480142114	0.976899504359495	0.966757246641381	0.983276670994783
8.0E-8	0.95858935355468	0.977301980658068	0.966428705550919	0.983045240546333
8.12E-8	0.957587416867475	0.976909566989323	0.964296566896398	0.983356824579293
8.24E-8	0.95714322510878	0.976450391974804	0.964424758326899	0.982121555888479
8.36E-8	0.95736369276269	0.975649916683059	0.964114716838324	0.981849292335787
8.48E-8	0.957386390261466	0.975294389843433	0.963735522958712	0.981797258727686
8.6E-8	0.956905213062587	0.974632788327934	0.962975204671207	0.981937116851818
8.72E-8	0.9572399087875	0.974128356182628	0.963384865094339	0.981476092250143
8.84E-8	0.958007369450459	0.974686705153868	0.963148031168746	0.981224108992186
9.0E-8	0.958003255861787	0.973864450176331	0.96267939131396	0.981221668869612
9.12E-8	0.958364587939237	0.973380346946287	0.96335216759487	0.98106674591609
9.24E-8	0.959403638950165	0.972856891556258	0.96408223286302	0.981247415403647
9.36E-8	0.959020270897535	0.973228561914375	0.96387240570715	0.981104960235437
9.48E-8	0.958579271199112	0.972120090022383	0.964320959123566	0.980959228727797
9.6E-8	0.958971268605576	0.971906533435628	0.964770811378685	0.981349567807895
9.72E-8	0.959191367976277	0.971501614070369	0.965528346949593	0.980751222006312
9.84E-8	0.958191148165296	0.971840376517195	0.965253007922737	0.980875716941947
1.0E-7	0.95811961081849	0.972459947366828	0.96626834611195	0.980806037431796
