# Supplementary material for: Extending the coherence of spin defects in hBN enables advanced qubit control and quantum sensing
Source: Nat Commun. 2023 Aug 22;14:5089. doi: 10.1038/s41467-023-40473-w (PMC10444786; doi:10.1038/s41467-023-40473-w)
Supplement: Supplementary file 3 — Source Data [file 41467_2023_40473_MOESM3_ESM.zip › DATA/Fig1g.txt]

time	Contrast	Norm.contrast
1.0E-8	0.0330301318392852	1.0
1.7592E-6	0.0236823537907604	0.7169924088099827
3.5088E-6	0.0180182737958672	0.5455101990975623
5.2584E-6	0.013637108760744	0.4128687353443854
7.008E-6	0.00984256748541111	0.29798753251431503
8.7572E-6	0.00740355162552384	0.2241453852363448
1.05068E-5	0.00541577339563807	0.16396463150645635
1.22564E-5	0.00406590643545473	0.12309688787311601
1.4006E-5	0.00293795014945358	0.08894757561818922
1.57552E-5	0.00215802126892333	0.0653349274966149
1.75048E-5	0.00167702163700072	0.050772477844188105
1.92544E-5	0.00117328749489517	0.03552173211430212
2.1004E-5	8.89709473999909E-4	0.026936297993873315
2.27532E-5	9.26973225331448E-4	0.028064472459323628
2.45028E-5	5.50762499767684E-4	0.01667454742377447
2.62524E-5	3.38121031769551E-4	0.010236744843004181
2.8002E-5	3.19424109622647E-4	0.00967068830293714
2.97512E-5	1.88920184423344E-4	0.0057196315577114085
3.15008E-5	1.8682575421492E-4	0.005656221874134762
3.32504E-5	1.3867916494219E-4	0.004198565286295604
