# Supplementary material for: Extending the coherence of spin defects in hBN enables advanced qubit control and quantum sensing
Source: Nat Commun. 2023 Aug 22;14:5089. doi: 10.1038/s41467-023-40473-w (PMC10444786; doi:10.1038/s41467-023-40473-w)
Supplement: Supplementary file 3 — Source Data [file 41467_2023_40473_MOESM3_ESM.zip › DATA/Fig3c_XY8-4.txt]

tau	Contrast OFF	Contrast Norm OFF	Norm ON - NOrm OFF		Contrast ON	Contrast NOrm ON
8.0E-9	0.00388778433863989	1.01127725345003	-0.002422405607910072		0.00276057496341601	1.00885484784212
8.4E-9	0.00327027720846466	1.00982579652496	-0.001014924980959897		0.00261514793491052	1.008810871544
8.8E-9	0.00295791438173697	1.00931460202665	-5.059157550098003E-4		0.00280876339760382	1.00880868627164
9.2E-9	0.00294929556958249	1.00732669657596	-5.30864856699953E-4		0.00159261979723984	1.00679583171926
9.6E-9	0.00146238650601967	1.00619923191308	-2.8049804642993337E-4		-0.00231589160086684	1.00591873386665
1.0E-8	0.00151252032997555	1.00629014826372	-3.973415257401136E-4		0.00150985532573997	1.00589280673798
1.04E-8	0.00114827629234547	1.00563398399841	-3.3195368084015797E-4		8.91916224717802E-4	1.00530203031757
1.08E-8	6.68315436727488E-4	1.00458323525641	-2.907647344698727E-4		5.81748197251497E-4	1.00429247052194
1.12E-8	2.33103342568368E-4	1.00394148661148	-3.4995907938006887E-4		3.3407387202365E-4	1.0035915275321
1.16E-8	2.22906293144346E-4	1.00379592113342	-1.350491383100838E-4		2.09294900959513E-4	1.00366087199511
1.2E-8	2.09031686039636E-5	1.00370839318853	-1.303032519999192E-4		1.9607220203317E-4	1.00357808993653
1.24E-8	3.38882307868068E-4	1.00369175153806	-2.9571302019970602E-5		4.88977793627459E-5	1.00366218023604
1.28E-8	3.49955656904292E-4	1.00403567680022	-1.6184808573016518E-4		-0.00296911331045976	1.00387382871449
1.32E-8	2.78739539162018E-4	1.00404239511239	-2.6351222200005076E-4		2.8423786767176E-4	1.00377888289039
1.36E-8	5.96639661057932E-4	1.00396845283818	-6.161371760993184E-5		4.0041419493225E-4	1.00390683912057
1.4E-8	6.29212001701561E-4	1.00430783200233	-4.8706340713988716E-4		3.76278621325893E-4	1.00382076859519
1.44E-8	5.15380763528503E-4	1.00433236386945	-4.2239220085993345E-4		-0.00379440955616543	1.00390997166859
1.48E-8	5.01889458687266E-4	1.00442472381122	-3.1573199279000264E-4		3.40035222328286E-4	1.00410899181843
1.52E-8	4.86701093848599E-4	1.00432980536374	-6.400659574499201E-4		4.7173530583877E-4	1.00368973940629
1.56E-8	-0.00112663570053261	1.00420964181426	-3.137648056901199E-4		4.15187489355758E-4	1.00389587700857
1.6E-8	3.83325631130752E-4	1.00408671512861	-4.451073486100299E-4		2.61738123315091E-4	1.00364160778
1.64E-8	3.08449835399558E-4	1.00379525094416	-1.3715452946994056E-4		1.55888337312996E-4	1.00365809641469
1.68E-8	2.79638615859936E-4	1.00362839727165	-3.4337507699877534E-5		-1.732056057716E-4	1.00359405976395
1.72E-8	3.18073664585803E-4	1.00390657538991	-2.916319557899616E-4		2.12415071895173E-4	1.00361494343412
1.76E-8	2.17193216436616E-4	1.00372672288835	-2.8197272100993764E-4		2.85659266457666E-4	1.00344475016734
1.8E-8	1.76891841361891E-4	1.00368322482658	-1.3928234951987584E-4		-3.71182687691684E-5	1.00354394247706
1.84E-8	1.21178213411017E-4	1.00348519902194	-2.8380368159997005E-5		1.89843110208899E-4	1.00345681865378
1.88E-8	-2.20047952221084E-4	1.00350273885148	-5.7485515489785755E-5		1.54680050771842E-4	1.00344525333599
1.92E-8	2.39742500024745E-4	1.00360582080596	-9.899327808993164E-5		1.46140636285809E-4	1.00350682752787
1.96E-8	1.67549271550768E-4	1.00351622802612	-6.097357179002394E-5		-0.00708555531365286	1.00345525445433
2.0E-8	-0.00138384260977635	1.00341768431996	5.866350309990942E-5		1.00918114039204E-4	1.00347634782306
2.04E-8	2.39718955902838E-5	1.00329473935605	-3.837995905997538E-5		5.27936233627408E-6	1.00325635939699
2.08E-8	1.7492089688075E-5	1.00351886414238	-2.308475248400388E-4		2.44904192956736E-4	1.00328801661754
2.12E-8	1.92808020585487E-4	1.00345275497095	-8.857747112989145E-5		-2.64091904994702E-5	1.00336417749982
2.16E-8	5.79206395091183E-5	1.0034343775451	-2.4677413072993204E-4		8.94694446920459E-5	1.00318760341437
2.2E-8	1.04788556884964E-4	1.00340516365323	-1.9334196249998215E-5		1.43095913259187E-4	1.00338582945698
2.2E-8	1.80111548585327E-4	1.00334476089702	1.0766714999999039E-5		5.70200506036323E-5	1.00335552761202
2.28E-8	-6.79293870956241E-5	1.00328627568175	-4.541547854008954E-5		5.27412266159506E-4	1.00324086020321
2.28E-8	7.01408367368471E-5	1.00339969749883	-1.5772023498006327E-4		5.12404287024623E-5	1.00324197726385
2.36E-8	1.06297347932848E-4	1.00351120387406	-7.922736845000777E-5		6.60167277565273E-5	1.00343197650561
2.4E-8	6.83644083084787E-6	1.00333784523563	6.344217588982737E-5		8.09926781622189E-5	1.00340128741152
