# Supplementary material for: Extending the coherence of spin defects in hBN enables advanced qubit control and quantum sensing
Source: Nat Commun. 2023 Aug 22;14:5089. doi: 10.1038/s41467-023-40473-w (PMC10444786; doi:10.1038/s41467-023-40473-w)
Supplement: Supplementary file 3 — Source Data [file 41467_2023_40473_MOESM3_ESM.zip › DATA/Fig3b.txt]

tau	RF_OFF	RF on_16MHz	RF on_18MHz	BL subtr.contrast_16MHz	BL subtr.contrast_18MHz
8.0E-9	0.00944119130467542	0.00829279897986678	0.00907533660658853	-0.0011483923248086399	-3.658546980868909E-4
8.4E-9	0.00695386343075879	0.00630917695915741	0.00680290053816936	-6.446864716013797E-4	-1.509628925894296E-4
8.8E-9	0.00702363752258527	0.00647761877950222	0.00681609831779437	-5.460187430830505E-4	-2.0753920479090002E-4
9.2E-9	0.00618434899793312	0.00595061663384181	0.00597791870049916	-2.3373236409130957E-4	-2.064302974339599E-4
9.6E-9	0.00533535130706165	0.00519452209959566	0.00505679280851501	-1.4082920746599E-4	-2.7855849854663967E-4
1.0E-8	0.00438568942134291	0.00429362549307371	0.00413560481076714	-9.206392826920009E-5	-2.500846105757699E-4
1.04E-8	0.00329837681644482	0.00308906903775799	0.0030044082619817	-2.0930777868683002E-4	-2.939685544631203E-4
1.08E-8	0.00208873502498701	0.001893015038058	0.00184018687073657	-1.9571998692900988E-4	-2.485481542504398E-4
1.12E-8	7.53623464794026E-4	7.61778715224939E-4	6.91927726837091E-4	8.155250430913019E-6	-6.169573795693499E-5
1.16E-8	0.00124240088273235	0.00114029590152367	0.00104803611888889	-1.0210498120867984E-4	-1.9436476384345988E-4
1.2E-8	9.45845643227448E-4	9.23088660462103E-4	8.9532994914628E-4	-2.2756982765344985E-5	-5.051569408116808E-5
1.24E-8	7.05264354140517E-4	6.89522892134421E-4	7.4066288284515E-4	-1.574146200609603E-5	3.539852870463299E-5
1.28E-8	0.0011014119754304	8.48544254295319E-4	7.38989157050245E-4	-2.5286772113508095E-4	-3.624228183801549E-4
1.32E-8	0.00119921779879549	0.00109671659006228	3.30347904393769E-4	-1.0250120873321004E-4	-8.688698944017211E-4
1.36E-8	0.00154492072686991	0.00151600393313691	8.29351340168881E-5	-2.891679373300004E-5	-0.0014619855928530217
1.4E-8	0.00190911779931714	0.0017974596030391	-8.57280329819377E-5	-1.1165819627803998E-4	-0.0019948458322990776
1.44E-8	0.00203003759565664	0.00140409567141946	1.74249412677789E-4	-6.259419242371801E-4	-0.001855788182978851
1.48E-8	0.00225286969843523	8.87224316187523E-4	9.37846099500533E-4	-0.001365645382247707	-0.001315023598934697
1.52E-8	0.00182810586983385	1.05950767781047E-4	0.00142879711649429	-0.001722155102052803	-3.993087533395599E-4
1.56E-8	0.00223482912610064	1.18576649241358E-4	0.00209332946607825	-0.002116252476859282	-1.4149966002239027E-4
1.6E-8	0.0017632626438968	2.34842834476707E-5	0.00144610909940588	-0.0017397783604491293	-3.1715354449092016E-4
1.64E-8	0.00142137341349201	1.12490743615655E-4	0.00102288639318615	-0.001308882669876355	-3.9848702030585996E-4
1.68E-8	0.00112199741438789	5.50924100003248E-4	8.68581415297317E-4	-5.710733143846419E-4	-2.5341599909057286E-4
1.72E-8	0.00104067227602179	9.43819197326604E-4	9.67941885449441E-4	-9.685307869518594E-5	-7.27303905723489E-5
1.76E-8	0.00112740508170279	0.00104998615727539	0.00102408348714198	-7.741892442740018E-5	-1.0332159456081006E-4
1.8E-8	0.00122602500070562	9.1865941619059E-4	0.00106779720157615	-3.0736558451503E-4	-1.5822779912947E-4
1.84E-8	0.00120348010110291	7.46127605747187E-4	0.00106051105667232	-4.57352495355723E-4	-1.4296904443059002E-4
1.88E-8	0.0010620908172193	7.49023255387454E-4	9.97137459461463E-4	-3.130675618318459E-4	-6.4953357757837E-5
1.92E-8	9.6513320362998E-4	8.19351244765469E-4	9.17227551936111E-4	-1.45781958864511E-4	-4.7905651693869004E-5
1.96E-8	8.48903860497252E-4	7.33073946335741E-4	7.639342210959E-4	-1.1582991416151105E-4	-8.496963940135202E-5
2.0E-8	7.36428425687983E-4	5.99024636116993E-4	6.39343362336447E-4	-1.3740378957099E-4	-9.708506335153605E-5
