# Supplementary material for: Extending the coherence of spin defects in hBN enables advanced qubit control and quantum sensing
Source: Nat Commun. 2023 Aug 22;14:5089. doi: 10.1038/s41467-023-40473-w (PMC10444786; doi:10.1038/s41467-023-40473-w)
Supplement: Supplementary file 3 — Source Data [file 41467_2023_40473_MOESM3_ESM.zip › DATA/Fig3f SL_0.1us.txt]

Omega (MHz)	Contrast RF OFF	Contrast RF ON 16MHz	RF ON-RF OFF
0.81	0.00214006381984371	0.00208953963736924	-5.052418247447014E-5
2.36	0.00263930864034682	0.00256554443674937	-7.376420359745013E-5
3.8	0.00309350809459933	0.00306833129903764	-2.5176795561690328E-5
5.15	0.00351079908117003	0.00347461078587649	-3.6188295293539986E-5
6.4	0.00390179734337187	0.00381325510874923	-8.854223462263994E-5
7.57	0.00429387209510869	0.00410260497342609	-1.9126712168259993E-4
8.66	0.00454637725800697	0.00435854450653038	-1.878327514765899E-4
9.67	0.00484502585563734	0.00463120681997796	-2.138190356593796E-4
10.6	0.00514318364176728	0.00483544029045749	-3.077433513097895E-4
11.5	0.00553125284140968	0.00519630279268019	-3.349500487294906E-4
12.3	0.00593297088434911	0.00546319285008696	-4.6977803426214923E-4
13.1	0.00649179161699728	0.00586324083155537	-6.285507854419097E-4
13.8	0.0069639919580692	0.0063113579261663	-6.526340319028996E-4
14.5	0.00750592161039057	0.00677658694065663	-7.293346697339401E-4
15.1	0.00805461630888335	0.00729687330593327	-7.577430029500802E-4
15.7	0.00862691306674947	0.00768575623510746	-9.411568316420107E-4
16.3	0.00908358382862551	0.00821877468379753	-8.648091448279788E-4
16.9	0.00952022624196785	0.00865808552614039	-8.621407158274606E-4
17.5	0.00985552666964284	0.00899348203537611	-8.620446342667287E-4
18.0	0.0101530666223776	0.00938236231664473	-7.707043057328701E-4
18.6	0.0104306260426111	0.00973965271019721	-6.909733324138908E-4
19.2	0.0106848561514884	0.0100182767167735	-6.665794347149E-4
19.8	0.010866809148596	0.0102569577576312	-6.098513909648003E-4
20.3	0.0111233729172907	0.0106189600517726	-5.044128655180991E-4
21.0	0.0113106690171829	0.0109287836000515	-3.818854171313991E-4
21.6	0.0116024690104512	0.0112853834909252	-3.170855195260003E-4
22.3	0.0118877516609267	0.0116506118053672	-2.3713985555950078E-4
23.0	0.0122733298872323	0.0119829442976463	-2.903855895859987E-4
23.8	0.0126513726164937	0.0122709499296664	-3.804226868273017E-4
24.6	0.0128977341703489	0.0127315727914812	-1.661613788676991E-4
25.5	0.0131778944712189	0.0129816578457539	-1.962366254649999E-4
26.5	0.0135236769319528	0.0132463456081321	-2.773313238206999E-4
27.5	0.0137875961124983	0.0135830893442104	-2.0450676828790045E-4
28.6	0.0140009048477196	0.013909186547816	-9.171829990359953E-5
29.7	0.0142308766122549	0.0140724749783975	-1.5840163385739958E-4
31.0	0.0143892502689486	0.0143059585778454	-8.329169110319994E-5
