# Supplementary material for: Extending the coherence of spin defects in hBN enables advanced qubit control and quantum sensing
Source: Nat Commun. 2023 Aug 22;14:5089. doi: 10.1038/s41467-023-40473-w (PMC10444786; doi:10.1038/s41467-023-40473-w)
Supplement: Supplementary file 3 — Source Data [file 41467_2023_40473_MOESM3_ESM.zip › DATA/Fig3f SL_3us.txt]

	RF OFF	RFON 16MHz	RFON-RFOFF
0.81	6.30788728315348E-4	6.17873870928662E-4	-1.2914857386686E-5
2.36	7.46553112656393E-4	5.37609285842225E-4	-2.0894382681416798E-4
3.8	0.00102340048725921	8.51383120217689E-4	-1.7201736704152099E-4
5.15	0.00102233524340129	8.77258141298381E-4	-1.450771021029091E-4
6.4	0.00129699350434958	9.66465242742756E-4	-3.3052826160682406E-4
7.57	0.00130949555036485	0.00106580025235849	-2.4369529800635998E-4
8.66	0.00160492761656594	0.00118995032916744	-4.1497728739849993E-4
9.67	0.00184348568264121	0.00128095998209407	-5.6252570054714E-4
10.6	0.0019362641785129	0.00114281213570603	-7.934520428068701E-4
11.5	0.00200200126947312	0.00147113260821986	-5.308686612532597E-4
12.3	0.00229812028325528	0.00125882283125871	-0.0010392974519965702
13.1	0.00239387541951879	0.00132120459603382	-0.00107267082348497
13.8	0.00251261136494683	0.00121228979468525	-0.0013003215702615798
14.5	0.00275385444425121	0.0012828008869904	-0.0014710535572608101
15.1	0.00308371318204804	0.00131400628468446	-0.00176970689736358
15.7	0.00316868413590424	0.00154962770466301	-0.0016190564312412298
16.3	0.00326788501704148	0.00157343186822944	-0.00169445314881204
16.9	0.00338692763357044	0.0017291042663018	-0.00165782336726864
17.5	0.00354385693704996	0.00199544982549461	-0.00154840711155535
18.0	0.00362672141772746	0.00232751464608372	-0.00129920677164374
18.6	0.00374716919552478	0.00260998037942554	-0.0011371888160992397
19.2	0.00374560376966189	0.00285414374010354	-8.914600295583499E-4
19.8	0.00391972368363248	0.00310174351819076	-8.179801654417196E-4
20.3	0.0042506189128593	0.00339984665840711	-8.507722544521899E-4
21.0	0.00423112005043331	0.00361024930331806	-6.208707471152498E-4
21.6	0.00428549591525235	0.00373163658956968	-5.538593256826699E-4
22.3	0.00448994808884303	0.00378385535674027	-7.060927321027597E-4
23.0	0.00452784562278411	0.00393002780620515	-5.978178165789595E-4
23.8	0.004641437443328	0.00407164036052366	-5.697970828043401E-4
24.6	0.0047972655662667	0.00420265750481846	-5.946080614482405E-4
25.5	0.00483671783049444	0.00448114377841701	-3.5557405207743004E-4
26.5	0.00496394757906763	0.00448882151394761	-4.751260651200198E-4
27.5	0.00496195784817623	0.00463944277950019	-3.2251506867604033E-4
28.6	0.00512607339764587	0.00469868212633685	-4.2739127130902044E-4
29.7	0.00518107077942166	0.00471534285835125	-4.6572792107041003E-4
31.0	0.00519253578011038	0.00485294775296195	-3.395880271484294E-4
