# Supplementary material for: Extending the coherence of spin defects in hBN enables advanced qubit control and quantum sensing
Source: Nat Commun. 2023 Aug 22;14:5089. doi: 10.1038/s41467-023-40473-w (PMC10444786; doi:10.1038/s41467-023-40473-w)
Supplement: Supplementary file 3 — Source Data [file 41467_2023_40473_MOESM3_ESM.zip › DATA/Fig1h.txt]

tau	Contrast	Norm.Contrast
0.0	0.043	1.0
1.04E-8	0.0223528194001723	0.5198330093063326
1.08E-8	0.0234391062954213	0.5450954952423559
1.12E-8	0.0243571683486595	0.5664457755502209
1.16E-8	0.0222924682863211	0.5184294950307233
1.2E-8	0.0233739390838334	0.5435799786938
1.24E-8	0.0243509607929258	0.5663014137889721
1.28E-8	0.0242745987197346	0.5645255516217349
1.36E-8	0.0232426167358673	0.5405259706015652
1.4E-8	0.0227184026183024	0.5283349446116837
1.44E-8	0.0230679721344968	0.5364644682441118
1.48E-8	0.0229837534150986	0.5345058933743861
1.52E-8	0.022277176690978	0.5180738765343721
1.56E-8	0.0226568724280724	0.5269040099551721
1.6E-8	0.0227810132251336	0.5297910052356651
1.64E-8	0.0225464312338554	0.5243356100896605
1.72E-8	0.0213988976249568	0.49764878197573964
1.76E-8	0.0221960667959528	0.5161875999058791
1.8E-8	0.0219372429252847	0.5101684401229
1.84E-8	0.0221065211711669	0.5141051435155094
1.88E-8	0.0205195400700107	0.47719860627931865
1.92E-8	0.0206318886091935	0.4798113630045
1.96E-8	0.0205197047270773	0.4772024355134256
2.0E-8	0.0211533913936707	0.49193933473652796
2.08E-8	0.0214595205955407	0.4990586185009465
2.12E-8	0.0212665404842199	0.49457070893534655
2.16E-8	0.0206242845501675	0.4796345244225001
2.2E-8	0.019464630590771	0.4526658276923489
2.24E-8	0.0203733493175397	0.47379882133813256
2.28E-8	0.0204921578672682	0.47656181086670235
2.32E-8	0.0205589497235292	0.4781151098495163
2.36E-8	0.0195419440087006	0.454463814155828
2.44E-8	0.0193700759717018	0.45046688306283256
2.48E-8	0.0192543583474918	0.44777577552306513
2.52E-8	0.0184421803514049	0.4288879151489512
2.56E-8	0.019271357754641	0.4481711105730465
2.6E-8	0.0190187654713952	0.4422968714277954
2.64E-8	0.0184781579567496	0.4297246036453396
2.68E-8	0.0176016887715187	0.40934159933764425
2.72E-8	0.0167285503252358	0.38903605407525116
2.8E-8	0.016563876972376	0.38520644121804654
2.84E-8	0.0160177181888938	0.37250507416032097
2.88E-8	0.014786137564671	0.34386366429467446
2.92E-8	0.0144701965688201	0.3365161992748861
2.96E-8	0.014130252600375	0.32861052559011633
3.0E-8	0.0142040110537894	0.3303258384602186
3.04E-8	0.0133385708105354	0.3101993211752419
3.08E-8	0.0139967922976441	0.32550679761963025
3.16E-8	0.0127876629662846	0.2973875108438279
3.2E-8	0.0116655489685132	0.2712918364770512
3.24E-8	0.0121549902468872	0.28267419178807446
3.28E-8	0.0126176769088109	0.29343434671653257
3.32E-8	0.0121664961987411	0.28294177206374654
3.36E-8	0.0111614672538794	0.2595690059041721
3.4E-8	0.0108766232252753	0.25294472616919306
3.44E-8	0.0110940808758204	0.25800188083303255
3.52E-8	0.0106618973871433	0.2479511020265884
3.56E-8	0.0111968008770113	0.2603907180700303
3.6E-8	0.0113609764690615	0.2642087550944535
3.64E-8	0.0111773852734344	0.25993919240545116
3.68E-8	0.0103204805450768	0.24001117546690234
3.72E-8	0.0099532331551564	0.23147053849200933
3.76E-8	0.0107985545137166	0.2511291747375954
3.8E-8	0.0103774237381952	0.2413354357719814
3.88E-8	0.00965715205288947	0.22458493146254582
3.92E-8	0.00975119308864589	0.22677193229409046
3.96E-8	0.010066381694481	0.23410189987165117
4.0E-8	0.0107979318240952	0.2511146935836093
4.04E-8	0.0107629098979817	0.250300230185621
4.08E-8	0.0120992207875531	0.281377227617514
4.12E-8	0.0120371269142828	0.27993318405308837
4.16E-8	0.0116272992057985	0.2704023071115931
4.24E-8	0.0121250501674613	0.28197791087119306
4.28E-8	0.0126894172143934	0.29510272591612563
4.32E-8	0.0130013778962926	0.3023576254951768
4.36E-8	0.0123733329408269	0.2877519288564396
4.4E-8	0.0121789567398496	0.2832315520895256
4.44E-8	0.0126610840927339	0.29444381611009074
4.48E-8	0.0127719345680455	0.297021734140593
4.52E-8	0.0123223820929068	0.28656702541643725
4.6E-8	0.0130398547817451	0.30325243678476976
4.64E-8	0.0126721535098273	0.2947012444145884
4.68E-8	0.0116665066797548	0.271314108831507
4.72E-8	0.010937978164581	0.254371585222814
4.76E-8	0.0110472876252953	0.2569136657045419
4.8E-8	0.0102160943105721	0.2375835886179558
4.84E-8	0.0098854376802132	0.22989389953984188
4.88E-8	0.00845961337662704	0.19673519480528
4.96E-8	0.00739898420342109	0.17206940007956023
5.0E-8	0.00728653210823542	0.16945423507524235
5.04E-8	0.00665145582220511	0.1546850191210491
5.08E-8	0.00698778074375189	0.16250652892446257
5.12E-8	0.00662996979109756	0.15418534397901304
5.16E-8	0.005859760865835	0.1362735085077907
5.2E-8	0.00457072426745757	0.10629591319668769
5.24E-8	0.00489184205624061	0.11376376874978163
5.32E-8	0.0050113885974293	0.11654392087044885
5.36E-8	0.00411214110658639	0.09563118852526488
5.4E-8	0.00394397433958454	0.09172033347871023
5.44E-8	0.00398467507467875	0.0926668622018314
5.48E-8	0.00425854066827622	0.09903582949479582
5.52E-8	0.00389754671204876	0.09064062121043628
5.56E-8	0.00430946814376295	0.10022018938983605
5.6E-8	0.00469504613453174	0.1091871194077149
5.68E-8	0.00386912808229572	0.08997972284408652
5.72E-8	0.00340564955275699	0.07920115238969745
5.76E-8	0.00400839225253743	0.09321842447761465
5.8E-8	0.0035820514128694	0.08330352122952094
5.84E-8	0.00391635083844272	0.09107792647541209
5.88E-8	0.00295697379480097	0.06876683243723188
5.92E-8	0.00282038116462355	0.06559025964240814
5.96E-8	0.00304002902778404	0.07069834948334977
6.04E-8	0.0032673626410455	0.07598517769873256
6.08E-8	0.00438037288217339	0.10186913679473002
6.12E-8	0.00428379381221925	0.0996231119120756
6.16E-8	0.00404471529797687	0.09406314646457838
6.2E-8	0.0032911469030178	0.07653830007018139
6.24E-8	0.00400052698391244	0.09303551125377768
6.28E-8	0.00466429019376902	0.10847186497137255
6.32E-8	0.00497454686457202	0.11568713638539582
6.4E-8	0.00440540909628476	0.10245137433220372
6.44E-8	0.00498549773267399	0.11594180773660444
6.48E-8	0.00537164935654418	0.12492207805916698
6.52E-8	0.00529667689137143	0.12317853235747513
6.56E-8	0.00628114414427022	0.14607311963419117
6.6E-8	0.00677677730757671	0.15759947226922583
6.64E-8	0.00683072778121861	0.15885413444694443
6.68E-8	0.00606917620458551	0.1411436326647793
6.76E-8	0.00627788557530442	0.1459973389605679
6.8E-8	0.00582162222560786	0.1353865633862293
6.84E-8	0.00564613951906601	0.13130557021083747
6.88E-8	0.00467116753156865	0.10863180305973605
6.92E-8	0.00439475893377125	0.10220369613421512
6.96E-8	0.00419466569508635	0.09755036500200814
7.0E-8	0.00413489427301978	0.09616033193069255
7.04E-8	0.00348162108753898	0.08096793226834838
7.12E-8	0.00377356176085367	0.08775725025241093
7.16E-8	0.00304168018752089	0.07073674854699745
7.2E-8	0.0016787750054436	0.03904127919636279
7.24E-8	0.00192358867456951	0.04473462033882582
7.28E-8	0.00229434489928189	0.05335685812283466
7.32E-8	0.00199782278208034	0.04646099493210093
7.36E-8	9.78659851077781E-4	0.022759531420413513
7.4E-8	8.31962961950441E-4	0.019347975859312583
7.48E-8	0.00124160408230194	0.028874513541905587
7.52E-8	9.5638846162898E-4	0.022241592130906512
7.56E-8	0.00140209654352429	0.03260689636103
7.6E-8	0.00176373560392819	0.04101710706809745
7.64E-8	0.00196968209344644	0.04580656031270792
7.68E-8	9.49834829322905E-4	0.022089182077276864
7.72E-8	8.76309391381728E-4	0.020379288171668095
7.76E-8	0.0015073552018652	0.03505477213640001
7.84E-8	0.00142037461898815	0.033031967883445354
7.88E-8	5.81321372195671E-4	0.013519101678969093
7.92E-8	5.39113555823525E-4	0.012537524554035466
7.96E-8	6.15991803398999E-4	0.014325390776720908
8.0E-8	0.00100207826229242	0.023304145634707445
8.04E-8	7.49741267724326E-4	0.017435843435449443
8.08E-8	0.00164955059994914	0.03836164185928233
8.12E-8	0.00149575592013156	0.034785021398408375
8.2E-8	2.67886547688191E-4	0.006229919713678861
8.24E-8	6.73791232887087E-4	0.015669563555513653
8.28E-8	0.001218278181283	0.028332050727511632
8.32E-8	0.00135057399545189	0.03140869756864861
8.36E-8	4.70894284137159E-4	0.010951029863654862
8.4E-8	5.53200443052825E-4	0.012865126582623839
8.44E-8	7.1067199276017E-4	0.01652725564558535
8.48E-8	0.00126128626621006	0.029332238749071166
8.56E-8	0.00185339203273623	0.0431021402961914
8.6E-8	0.0022265229259816	0.05177960292980465
8.64E-8	0.00253621569280652	0.05898176029782606
8.68E-8	0.00170606694520914	0.03967597546998
8.72E-8	0.00162356510432155	0.037757328007477914
8.76E-8	0.00233036545225619	0.05419454540130675
8.8E-8	0.00212897132613714	0.04951096107295675
8.84E-8	0.00245853589627563	0.057175253401758844
8.92E-8	0.00162853442065548	0.037872893503615813
8.96E-8	0.00177530869449902	0.04128624870927954
9.0E-8	0.00198096886234737	0.04606904331040396
9.04E-8	0.00171925255328407	0.03998261751823419
9.08E-8	0.00240425740525275	0.055912962912854657
9.12E-8	0.0023581773992559	0.054841334866416284
9.16E-8	0.00184561376562365	0.042921250363340706
9.2E-8	7.28305186991297E-4	0.01693732993003016
9.28E-8	0.0014022072789965	0.03260947160456977
9.32E-8	0.00119265699966784	0.027736209294600935
9.36E-8	3.38178838506726E-4	0.00786462415131921
9.4E-8	1.13403182058223E-4	0.0026372833036796047
9.44E-8	2.45004056154725E-4	0.005697768747784303
9.48E-8	4.41578347857146E-4	0.01026926390365456
9.52E-8	1.28360289549559E-4	0.002985123012780442
9.56E-8	6.32399191380802E-4	0.01470695793908842
9.64E-8	0.00117903217018006	0.027419352794885117
9.68E-8	2.28989714050703E-4	0.005325342187225652
9.72E-8	-3.21176797321531E-5	-7.469227844686769E-4
9.76E-8	6.94342960736591E-4	0.01614751071480444
9.8E-8	3.18232178032353E-4	0.007400748326333792
9.84E-8	6.96529826065785E-4	0.016198368048041513
9.88E-8	-2.18024436918836E-4	-0.005070335742298512
9.92E-8	-1.62737311042673E-4	-0.0037845886288993724
1.0E-7	3.45750366160542E-4	0.008040706189780047
1.0E-7	4.28070416565844E-4	0.009955125966647535
1.008E-7	8.80564721663267E-4	0.020478249341006213
1.02E-7	-3.70880016716395E-4	-0.008625116667823141
1.028E-7	5.50063672030452E-4	0.012792178419312837
1.04E-7	-2.95845734847064E-4	-0.0068801333685363725
1.048E-7	2.95008029541107E-4	0.006860651849793187
1.06E-7	9.28108905466734E-4	0.021583928034110095
1.068E-7	2.25705226423469E-4	0.005248958754034164
1.08E-7	4.10017413582556E-4	0.00953528868796642
1.088E-7	-3.8511540516396E-5	-8.95617221311535E-4
1.1E-7	5.77953359019605E-4	0.013440775791153606
1.108E-7	0.0011706024217598	0.02722331213394884
1.12E-7	-1.28334761052838E-5	-2.984529326810186E-4
1.128E-7	9.88514252148288E-4	0.02298870353833228
1.14E-7	1.09130661380574E-5	2.5379223576877676E-4
1.148E-7	3.47358930839738E-4	0.008078114670691583
1.16E-7	8.8512390009538E-4	0.020584276746404187
1.168E-7	2.65798331642328E-6	6.181356549821581E-5
1.18E-7	1.02389544172129E-4	0.002381152190049512
1.188E-7	-3.68719784603689E-4	-0.008574878711713698
1.2E-7	6.46341081604999E-5	0.0015031187944302305
1.208E-7	8.06061202814161E-4	0.01874560936777119
1.22E-7	-5.45314699775699E-4	-0.012681737204086023
1.228E-7	3.77254086199642E-4	0.00877335084185214
1.24E-7	-3.50298361313593E-4	-0.008146473518920769
1.248E-7	8.56050481487004E-5	0.001990815073225591
1.26E-7	7.69082777424346E-4	0.0178856459866127
1.268E-7	1.10058430876386E-4	0.002559498392474093
1.28E-7	8.08235411583226E-5	0.0018796172362400606
1.288E-7	-3.62024133034926E-4	-0.008419165884533165
1.3E-7	1.09074809943297E-4	0.002536623487053419
1.308E-7	7.54823299413569E-4	0.01755403021892021
1.32E-7	-5.25595352324861E-4	-0.01222314772848514
1.328E-7	5.47207973296059E-4	0.01272576682083858
1.34E-7	-2.84768404033393E-4	-0.006622521024032395
1.348E-7	1.7825841605223E-4	0.004145544559354186
1.36E-7	8.20844656804296E-4	0.019089410623355722
1.368E-7	1.21182101037448E-4	0.002818188396219721
1.38E-7	2.0336555893799E-4	0.0047294316032090705
1.388E-7	-4.26655928801464E-4	-0.009922230902359629
1.4E-7	9.09781559618728E-5	0.0021157710688807633
1.408E-7	6.80116063130714E-4	0.01581665263094684
1.42E-7	-5.39854505581064E-4	-0.012554755943745674
1.428E-7	2.8379842470588E-4	0.0065999633652530235
1.44E-7	-4.84377864979729E-4	-0.01126460151115649
1.448E-7	1.55197694598533E-4	0.003609248711593791
1.46E-7	7.26096489335148E-4	0.016885964868259256
1.468E-7	-1.17235097563569E-4	-0.0027263976177574188
1.48E-7	7.0843206525173E-5	0.0016475164308179767
1.488E-7	-4.41698395077274E-4	-0.010272055699471488
1.5E-7	5.18480143901394E-5	0.00120576777651487
1.508E-7	6.63886989145639E-4	0.015439232305712536
1.52E-7	-5.9178183881175E-4	-0.013762368344459304
1.528E-7	3.46998314325925E-4	0.008069728240137792
1.54E-7	-5.07133686002056E-4	-0.011793806651210607
1.548E-7	8.37511707440366E-5	0.0019477016452101538
1.56E-7	7.25009358608267E-4	0.01686068275833179
1.568E-7	1.48409814577844E-5	3.4513910366940466E-4
1.58E-7	1.00524733452583E-4	0.0023377844988972793
1.588E-7	-4.16062451084858E-4	-0.009675870955461815
1.6E-7	5.1912352157483E-5	0.0012072640036623955
1.608E-7	5.74242772332615E-4	0.013354483077502676
1.62E-7	-6.12863482469604E-4	-0.014252639127200095
1.628E-7	3.22070195153069E-4	0.007490004538443465
1.64E-7	-3.51474469758486E-4	-0.008173824878104327
1.648E-7	1.19181072665392E-5	2.771652852683535E-4
1.66E-7	6.39550548921003E-4	0.014873268579558209
1.668E-7	-1.62565758147553E-5	-3.7805990266872794E-4
1.676E-7	4.61208177524789E-4	0.01072577157034393
1.688E-7	-5.4206536574912E-4	-0.012606171296491164
1.7E-7	2.61773825146062E-7	6.087763375489814E-6
1.708E-7	6.33992526112574E-4	0.01474401223517614
1.72E-7	-6.01427534005844E-4	-0.01398668683734521
1.728E-7	3.31302673232084E-4	0.007704713330978699
1.74E-7	-4.43984242743719E-4	-0.010325214947528348
1.748E-7	3.85795993485557E-5	8.971999848501327E-4
1.76E-7	6.81508924103061E-4	0.015849044746582816
1.768E-7	-8.46640210797533E-5	-0.0019689307227849606
1.78E-7	2.19107842941163E-4	0.005095531231189838
1.788E-7	-4.40575922411949E-4	-0.010245951683998814
1.8E-7	8.14266718821413E-5	0.001893643532142821
1.808E-7	6.04596753901521E-4	0.014060389625616768
1.82E-7	-5.57952277091582E-4	-0.012975634350967024
1.828E-7	3.05558157531614E-4	0.0071060036635259075
1.84E-7	-4.22317407311657E-4	-0.009821335053759466
1.848E-7	4.14009278834912E-5	9.628122763602606E-4
1.86E-7	7.20883297606784E-4	0.01676472785132056
1.868E-7	3.22467427531773E-5	7.499242500738908E-4
1.88E-7	1.19957803702582E-4	0.002789716365176326
1.888E-7	-4.6288006518933E-4	-0.010764652678821629
1.9E-7	1.76669054909572E-4	0.004108582672315628
1.908E-7	4.93190272499305E-4	0.011469541220914072
1.92E-7	-6.53059715900205E-4	-0.01518743525349314
1.928E-7	3.04148783602197E-4	0.0070732275256324886
1.94E-7	-4.40066587415652E-4	-0.01023410668408493
1.948E-7	1.12656890540804E-4	0.002619927686995442
1.96E-7	6.97709712403243E-4	0.016225807265191697
1.968E-7	-6.46993208594179E-5	-0.0015046353688236724
1.98E-7	3.19382722961043E-5	7.427505185140537E-4
1.988E-7	-4.58952429038615E-4	-0.010673312303223605
2.0E-7	-6.59217066236218E-5	-0.001533062944735391
