# Supplementary material for: Extending the coherence of spin defects in hBN enables advanced qubit control and quantum sensing
Source: Nat Commun. 2023 Aug 22;14:5089. doi: 10.1038/s41467-023-40473-w (PMC10444786; doi:10.1038/s41467-023-40473-w)
Supplement: Supplementary file 3 — Source Data [file 41467_2023_40473_MOESM3_ESM.zip › DATA/Fig2a_N64.txt]

tS	Contrast	Norm.Contrast
1.28E-6	0.00315496750636113	0.0864374659277022
1.3312E-6	0.00212416015887591	0.05819616873632631
1.3824E-6	0.00205619165139272	0.05633401784637589
1.4848E-6	0.0021452900849053	0.058775070819323295
1.536E-6	0.00251008048176529	0.0687693282675422
1.6384E-6	0.00205279149377988	0.05624086284328438
1.7408E-6	0.00244307013173605	0.06693342826674109
1.8432E-6	0.00207383984871051	0.05681753010165781
1.9456E-6	0.00189219001127515	0.051840822226716446
2.048E-6	0.00201012165425745	0.05507182614403973
2.1504E-6	0.00121001371939253	0.033151060805274794
2.304E-6	0.00148702975818651	0.04074054132017836
2.4064E-6	0.00113272417282314	0.03103353898145589
2.56E-6	0.00140384571733166	0.03846152650223726
2.7136E-6	9.18109480864299E-4	0.02515368440724107
2.816E-6	0.00100094008559997	0.027423016043834795
3.0208E-6	7.23426402434938E-4	0.019819901436573646
3.1744E-6	4.34060571482205E-4	0.01189207045156726
3.328E-6	4.25601907759205E-4	0.01166032623997822
3.5328E-6	2.41312995122188E-4	0.0066113149348544665
3.7376E-6	4.46706157714909E-5	0.0012238524868901618
3.9424E-6	-5.42497389000749E-5	-0.0014862942164404083
4.1472E-6	-5.17307088203845E-5	-0.0014172796937091646
4.4032E-6	-5.99209664080683E-5	-0.0016416703125498166
4.608E-6	6.31414194355004E-5	0.0017299019023424766
4.864E-6	2.07330593672518E-5	5.680290237603233E-4
5.1712E-6	-3.65902368893534E-5	-0.0010024722435439289
5.4272E-6	-1.17021819791327E-4	-0.0032060772545569045
5.7344E-6	3.86219076802099E-5	0.0010581344569920521
6.0416E-6	-5.88085344814441E-5	-0.0016111927255190166
6.4E-6	3.57330860880038E-5	9.789886599453096E-4
