# Supplementary material for: Extending the coherence of spin defects in hBN enables advanced qubit control and quantum sensing
Source: Nat Commun. 2023 Aug 22;14:5089. doi: 10.1038/s41467-023-40473-w (PMC10444786; doi:10.1038/s41467-023-40473-w)
Supplement: Supplementary file 3 — Source Data [file 41467_2023_40473_MOESM3_ESM.zip › DATA/Fig2a_N1000.txt]

tS	Contrast	Norm.Contrast
2.0E-5	7.9046032592964E-5	0.0021656447285743562
2.0E-5	8.02302844839224E-5	0.002198089985860888
2.08E-5	3.25098809601909E-5	8.906816701422165E-4
2.16E-5	3.54259105892383E-5	9.705728928558438E-4
2.24E-5	2.98240182339602E-5	8.170963899715123E-4
2.3199999999999998E-5	1.6593253313032E-5	4.546096798090959E-4
2.4E-5	1.72893996638422E-5	4.736821825710192E-4
2.48E-5	5.49221341433774E-6	1.504716003928148E-4
2.5600000000000002E-5	-1.20808942091302E-5	-3.309834029898685E-4
2.7199999999999997E-5	-1.19392700705414E-5	-3.27103289603874E-4
2.8E-5	6.54583270627772E-6	1.7933788236377317E-4
2.88E-5	8.65440574588859E-6	2.3710700673667374E-4
2.96E-5	1.26250766254551E-6	3.458925102864411E-5
3.12E-5	3.56354608585479E-6	9.763139961246001E-5
3.2000000000000005E-5	9.43093880353634E-6	2.5838188502839293E-4
3.2800000000000004E-5	7.32260589714168E-6	2.0061933964771728E-4
3.4399999999999996E-5	3.33642564316426E-6	9.140892173052768E-5
3.5199999999999995E-5	5.54204178602778E-7	1.5183676126103508E-5
3.68E-5	4.86768305193645E-6	1.333611795051082E-4
3.84E-5	-3.52406823567351E-6	-9.654981467598658E-5
3.92E-5	3.76154617154759E-8	1.0305605949445452E-6
