# Supplementary material for: Extending the coherence of spin defects in hBN enables advanced qubit control and quantum sensing
Source: Nat Commun. 2023 Aug 22;14:5089. doi: 10.1038/s41467-023-40473-w (PMC10444786; doi:10.1038/s41467-023-40473-w)
Supplement: Supplementary file 3 — Source Data [file 41467_2023_40473_MOESM3_ESM.zip › DATA/Fig3e.txt]

Omega (MHz)	RF OFF	RF ON 20MHz	ON20-OFF	ON17-OFF
2.2015915119363396	6.69463409412398E-4	6.37030451449892E-4	-3.243295796250597E-5	6.90702553341629E-4
2.864721485411141	6.87981951494547E-4	6.73473379451724E-4	-1.450857204282304E-5	6.38445151715262E-4
3.5278514588859418	7.16411060689143E-4	7.17192540475206E-4	7.814797860630296E-7	7.7508569845105E-4
4.1909814323607435	8.474201684879E-4	8.57505140032678E-4	1.0084971544777944E-5	8.49501422945154E-4
4.854111405835544	0.00109075830724791	0.00119341958785037	1.0266128060245987E-4	0.00110464288470712
5.517241379310344	0.00139877512181599	0.00140266681821742	3.8916964014300195E-6	0.00132591015508013
6.180371352785146	0.00172173594598849	0.00164817594264557	-7.356000334291998E-5	0.00164577729121339
6.843501326259948	0.00202624415627982	0.00207071761724092	4.4473460961099755E-5	0.00196766322362965
7.506631299734748	0.00245698060930302	0.00230465287033148	-1.5232773897154005E-4	0.00224070935080625
8.16976127320955	0.00269526696326611	0.0026113381594143	-8.392880385181024E-5	0.00259102601067314
8.832891246684351	0.00304050992787347	0.00293016964843012	-1.1034027944334997E-4	0.00288002664749399
9.49602122015915	0.00339288905883455	0.00327299165724392	-1.1989740159063E-4	0.00312654450724916
10.159151193633953	0.00380295901916767	0.00369366700031248	-1.0929201885518996E-4	0.00340998727622272
10.822281167108754	0.00417069527507559	0.00392138039266849	-2.493148824071001E-4	0.00368372181096658
11.485411140583556	0.00440843593514963	0.00421009143038929	-1.983445047603399E-4	0.00390887733584143
12.148541114058355	0.00478916465040224	0.00443483039172659	-3.543342586756499E-4	0.00409891210999729
12.811671087533158	0.00512546601859217	0.00470272893541379	-4.2273708317838027E-4	0.0042117522098986
13.474801061007959	0.00543697786566993	0.00493335059952541	-5.0362726614452E-4	0.00431257596546387
14.13793103448276	0.00586806325239392	0.00510381407490396	-7.642491774899601E-4	0.00425311440522933
14.80106100795756	0.006124591335434	0.00532774335849709	-7.968479769369105E-4	0.00434397566793511
15.464190981432361	0.00642361114339094	0.00549898273364791	-9.246284097430297E-4	0.00424390668262983
16.127320954907162	0.00674685473407452	0.00555643014707832	-0.0011904245869961997	0.00422136227005767
16.79045092838196	0.00703848336165365	0.00558072029183296	-0.00145776306982069	0.00445440592834273
17.453580901856764	0.00742289519170123	0.00556609361819778	-0.0018568015735034504	0.00492573866899952
18.116710875331567	0.00770011971474032	0.00541824675226971	-0.00228187296247061	0.00554790403634674
18.779840848806366	0.0079749829907288	0.00545976527609019	-0.0025152177146386097	0.00627012224599583
19.44297082228117	0.00827281566777911	0.00556496803196544	-0.002707847635813671	0.00683661465177321
20.10610079575597	0.008595559682932	0.00585101471110511	-0.0027445449718268896	0.00738880440394138
20.769230769230774	0.00885959025495588	0.00633941402519555	-0.0025201762297603295	0.0079572441335445
21.43236074270557	0.00910034908979064	0.00700924630641002	-0.002091102783380621	0.00840364323776084
22.09549071618037	0.00931737550374647	0.00761881790747927	-0.0016985575962671995	0.00870736846944323
22.758620689655174	0.00959186993421374	0.00814392909119427	-0.0014479408430194702	0.00906856195459769
23.421750663129973	0.00985165466196797	0.00869605266772288	-0.00115560199424509	0.00936942502991305
24.084880636604776	0.0100544120786144	0.00910371295220413	-9.506991264102704E-4	0.00957464489931306
24.74801061007958	0.0102136105970016	0.00947896175613758	-7.3464884086402E-4	0.00978514945833794
25.411140583554378	0.0103860928446431	0.00987918989102166	-5.069029536214405E-4	0.0100880401584207
26.074270557029177	0.0106227750835322	0.0100966513104253	-5.261237731068995E-4	0.0102533217436917
26.73740053050398	0.0107677786685724	0.0104078467147854	-3.5993195378699987E-4	0.0104372221337955
27.400530503978782	0.0110178966512848	0.0106387336891205	-3.791629621643002E-4	0.0106203472246659
28.06366047745358	0.0111154900602592	0.010836960981715	-2.7852907854420024E-4	0.0107804105547616
28.726790450928384	0.0112587846897488	0.011029886575666	-2.2889811408280045E-4	0.0109777923925991
