# Supplementary material for: Extending the coherence of spin defects in hBN enables advanced qubit control and quantum sensing
Source: Nat Commun. 2023 Aug 22;14:5089. doi: 10.1038/s41467-023-40473-w (PMC10444786; doi:10.1038/s41467-023-40473-w)
Supplement: Supplementary file 3 — Source Data [file 41467_2023_40473_MOESM3_ESM.zip › DATA/Fig3c_XY8-1.txt]

tau	OFF	16MHz	RF_OFF-RFON	Y baseline corrected
8.0E-9	0.016163153051318	0.0147967653433206	-0.0013663877079974022	-0.0012053014629284093
8.4E-9	0.0125980048376742	0.0116771739138981	-9.208309237761E-4	-7.593939664547433E-4
8.8E-9	0.013111017427137	0.0122439189132456	-8.670985138914001E-4	-7.053108443176795E-4
9.2E-9	0.0102988313449885	0.0097437158344617	-5.551155105267998E-4	-3.9297712870071526E-4
9.6E-9	0.00856355281169568	0.00814974369682415	-4.1380911487153005E-4	-2.513200207930816E-4
1.0E-8	0.00857476327036168	0.00816704979788603	-4.077134724756494E-4	-2.4487366614483704E-4
1.04E-8	0.00761467091912751	0.00719886333500765	-4.1580758411985993E-4	-2.526170655366836E-4
1.08E-8	0.00663369475929737	0.00621058285358285	-4.2311190571451933E-4	-2.595706748789791E-4
1.12E-8	0.00404775976009021	0.00395337050924986	-9.43892508403505E-5	6.95026922475537E-5
1.16E-8	0.00479548199478988	0.0045676955089491	-2.2778648584077972E-4	-6.354383050051157E-5
1.2E-8	0.00399071308054461	0.0037587314973702	-2.3198158317440983E-4	-6.738821558177776E-5
1.24E-8	0.00326584495104413	0.00307112600317705	-1.9471894786707994E-4	-2.9774868022083915E-5
1.28E-8	0.00474857564298309	0.00418762640077616	-5.609492422069297E-4	-3.9565445010956974E-4
1.32E-8	0.00424784291028597	0.00356553948166006	-6.823034286259099E-4	-5.16657924276186E-4
1.36E-8	0.00396821722081221	0.00308575845835312	-8.824587624590902E-4	-7.164625458570025E-4
1.4E-8	0.00565258128061506	0.00409655841087059	-0.0015560228697444698	-0.001389675940890018
1.44E-8	0.00592307595985512	0.00380812160952095	-0.0021149543503341697	-0.0019482567092273541
1.48E-8	0.00676586230190368	0.00404964198082439	-0.00271622032107929	-0.0025491719677201105
1.52E-8	0.00568538289584813	0.00285672810288885	-0.00282865479295928	-0.0026612557273477367
1.56E-8	0.00617730481260972	0.00300612854725985	-0.0031711762653498696	-0.003003426487485962
1.6E-8	0.00505572516871783	0.00201784514060888	-0.0030378800281089502	-0.002869779537992679
1.64E-8	0.00387900539497169	0.00134184363426854	-0.0025371617607031502	-0.002368710558334515
1.68E-8	0.00399537801031681	0.00141077835178816	-0.00258459965852865	-0.0024157977439076507
1.72E-8	0.00384024396080408	0.00173346460243918	-0.0021067793583649	-0.0019376267314915366
1.76E-8	0.0034947855962441	0.00182570913981585	-0.0016690764564282498	-0.0014995731173025227
1.8E-8	0.0039537569125344	0.00253160292206019	-0.0014221539904742098	-0.0012522999390961187
1.84E-8	0.003743815473985	0.00267167985619154	-0.0010721356177934597	-9.019308541630047E-4
1.88E-8	0.00370200715781905	0.00303061217153996	-6.713949862790902E-4	-5.008395103962711E-4
1.92E-8	0.00338481227655224	0.00301980978446701	-3.650024920852299E-4	-1.9409630395004695E-4
1.96E-8	0.00293779841402503	0.00270509241207539	-2.3270600194964016E-4	-6.14491015620933E-5
2.0E-8	0.00262776272046175	0.00235404606059749	-2.737166598642598E-4	-1.0210904722434902E-4
2.04E-8	0.00245719213112345	0.00221053350889111	-2.4665862223234017E-4	-7.470029734006544E-5
2.08E-8	0.00224772854529479	0.00193436006295049	-3.1336848234429977E-4	-1.410594451996611E-4
2.12E-8	0.00261474093153046	0.00226709519224967	-3.4764573928078996E-4	-1.7498598988378736E-4
2.16E-8	0.00230659307756543	0.00197779071265721	-3.2880236490821996E-4	-1.5579190325885341E-4
2.2E-8	0.00250163475735129	0.00221743941191728	-2.8419534543401006E-4	-1.108341715322796E-4
2.2E-8	0.0024924286051491	0.00225971689617113	-2.327117089779701E-4	-5.935053507623964E-5
2.28E-8	0.00223782290217591	0.00202997370412938	-2.078491980465301E-4	-3.378659964007176E-5
2.28E-8	0.00222148197020893	0.00200965245713079	-2.1182951307814005E-4	-3.7766914671681715E-5
2.36E-8	0.00194067231411548	0.00171830270973635	-2.223696043791299E-4	-4.760558146794366E-5
2.4E-8	0.00168811403471532	0.00146341144671332	-2.2470258800199997E-4	-4.9587852838449815E-5
