# Supplementary material for: Extending the coherence of spin defects in hBN enables advanced qubit control and quantum sensing
Source: Nat Commun. 2023 Aug 22;14:5089. doi: 10.1038/s41467-023-40473-w (PMC10444786; doi:10.1038/s41467-023-40473-w)
Supplement: Supplementary file 3 — Source Data [file 41467_2023_40473_MOESM3_ESM.zip › DATA/Fig3f SL_0.5us.txt]

Omega (MHz)	Contrast RF OFF	Contrast RF ON 16MHz	RFON-RFOFF
0.81	0.00139877512181599	0.00148090410577126	8.212898395527002E-5
2.36	0.00172173594598849	0.00175340491326691	3.166896727842001E-5
3.8	0.00202624415627982	0.00184350105223571	-1.8274310404411032E-4
5.15	0.00245698060930302	0.00222129138829376	-2.3568922100926024E-4
6.4	0.00269526696326611	0.00271691565935171	2.164869608559973E-5
7.57	0.00304050992787347	0.00293471392293495	-1.057960049385201E-4
8.66	0.00339288905883455	0.00319960217668751	-1.932868821470403E-4
9.67	0.00380295901916767	0.00358639393081336	-2.165650883543097E-4
10.6	0.00417069527507559	0.00376512235919353	-4.055729158820602E-4
11.5	0.00440843593514963	0.00390405884425597	-5.043770908936601E-4
12.3	0.00478916465040224	0.00403755610480659	-7.516085455956502E-4
13.1	0.00512546601859217	0.00413900059627387	-9.864654223182999E-4
13.8	0.00543697786566993	0.0042570362576739	-0.0011799416079960297
14.5	0.00586806325239392	0.00412713939601217	-0.0017409238563817495
15.1	0.006124591335434	0.00426389657166368	-0.0018606947637703208
15.7	0.00642361114339094	0.00428900569231855	-0.00213460545107239
16.3	0.00674685473407452	0.00443339666736817	-0.0023134580667063497
16.9	0.00703848336165365	0.00508032017237368	-0.00195816318927997
17.5	0.00742289519170123	0.0058008998611332	-0.0016219953305680298
18.0	0.00770011971474032	0.00627341534823732	-0.0014267043665029998
18.6	0.0079749829907288	0.00710035983846362	-8.746231522651794E-4
19.2	0.00827281566777911	0.00771281552083136	-5.600001469477506E-4
19.8	0.008595559682932	0.00812175731029414	-4.738023726378604E-4
20.3	0.00885959025495588	0.00851296719349195	-3.466230614639302E-4
21.0	0.00910034908979064	0.00879373017282478	-3.066189169658607E-4
21.6	0.00931737550374647	0.0090658556872521	-2.5151981649436904E-4
22.3	0.00959186993421374	0.00948127224424738	-1.1059768996636056E-4
23.0	0.00985165466196797	0.00973123247374003	-1.2042218822794042E-4
23.8	0.0100544120786144	0.010047663671429	-6.748407185400845E-6
24.6	0.0102136105970016	0.0102240243778887	1.0413780887098822E-5
25.5	0.0103860928446431	0.0103864388372663	3.4599262319946755E-7
26.5	0.0106227750835322	0.0106135791329269	-9.195950605299374E-6
27.5	0.0107677786685724	0.0109150592892913	1.4728062071890126E-4
28.6	0.0110178966512848	0.011041980070517	2.4083419232200434E-5
29.7	0.0111154900602592	0.0113525087060216	2.3701864576239871E-4
31.0	0.0112587846897488	0.011313530978661	5.4746288912199334E-5
