# Supplementary material for: Extending the coherence of spin defects in hBN enables advanced qubit control and quantum sensing
Source: Nat Commun. 2023 Aug 22;14:5089. doi: 10.1038/s41467-023-40473-w (PMC10444786; doi:10.1038/s41467-023-40473-w)
Supplement: Supplementary file 3 — Source Data [file 41467_2023_40473_MOESM3_ESM.zip › DATA/Fig2b.txt]

tSL	Norm.Contrast
2.0E-7	0.9443960008144614
4.0E-7	0.8526173103882755
6.0E-7	0.7931178592499374
8.0E-7	0.7241271279087941
1.0E-6	0.6671192313135826
1.2E-6	0.6247317492994936
1.4E-6	0.5961841442641099
1.6E-6	0.5736537890674421
1.8E-6	0.536700793813802
2.0E-6	0.532147825881573
2.2E-6	0.5014595740385783
2.4E-6	0.47506647932114493
2.6E-6	0.4505135552397981
2.8E-6	0.4304106491718914
3.0E-6	0.4092179424861945
3.2E-6	0.3992153244603671
3.4E-6	0.376794425410602
3.6E-6	0.34472938234876105
3.8E-6	0.35154655525359485
4.0E-6	0.35624198470084906
4.2E-6	0.32813784787924655
4.4E-6	0.3270193482388359
4.6E-6	0.3042207443774665
4.8E-6	0.27870203565150686
5.0E-6	0.2628663005556934
5.2E-6	0.26811982775349225
5.4E-6	0.2729494000899548
5.6E-6	0.2584315015670315
5.8E-6	0.2664175788202262
6.0E-6	0.2275468998660901
6.2E-6	0.2272308432943292
6.4E-6	0.21638602524567946
6.6E-6	0.2465286488683887
6.8E-6	0.215222672569344
7.0E-6	0.20217006817624497
7.2E-6	0.1887792214097877
7.4E-6	0.18450829362842353
7.6E-6	0.19014477553489295
7.8E-6	0.18894262950082302
8.0E-6	0.1901267253295354
8.2E-6	0.16687051812428327
8.4E-6	0.17276452686171914
8.6E-6	0.16562881479748268
8.8E-6	0.1637819575608192
9.0E-6	0.1620708569626104
9.2E-6	0.17185659045403565
9.4E-6	0.14468493777306854
9.6E-6	0.1339606126563073
9.8E-6	0.14254947189741796
1.0E-5	0.14834689088079553
1.02E-5	0.12259580553318426
1.04E-5	0.13386044112448686
1.06E-5	0.10909722996889645
1.08E-5	0.10325844031776926
1.1E-5	0.12320580115225681
1.12E-5	0.10423617204095997
1.14E-5	0.10622640222591405
1.16E-5	0.1265473856292582
1.18E-5	0.09339128738834225
1.2E-5	0.0977956297984992
1.22E-5	0.10095388413398902
1.24E-5	0.12416515539057542
1.26E-5	0.09270071975884182
1.28E-5	0.08736878970923212
1.3E-5	0.0722777662180823
1.32E-5	0.08217472406249973
1.34E-5	0.08000548992836401
1.36E-5	0.08617286930831199
1.38E-5	0.10133800353773273
1.4E-5	0.07977668896948198
1.42E-5	0.0797204357771733
1.44E-5	0.06656096521145832
1.46E-5	0.07544668788393857
1.48E-5	0.0769168258076057
1.5E-5	0.06091061639322289
1.52E-5	0.07235636929673168
1.54E-5	0.06507778839951661
1.56E-5	0.08174826143271445
1.58E-5	0.052561664308755696
1.6E-5	0.08814725350159873
1.62E-5	0.07256907664974264
1.64E-5	0.063998975447095
1.66E-5	0.0682090075855542
1.68E-5	0.053651683184347314
1.7E-5	0.06658253570440856
1.72E-5	0.052325669639494865
1.74E-5	0.037154963064924135
1.76E-5	0.04605063071621942
1.78E-5	0.06432164504344458
1.8E-5	0.04434019782938106
1.82E-5	0.05721826795398973
1.84E-5	0.051196933884374976
1.86E-5	0.03782268211056586
1.88E-5	0.040712322196923785
1.9E-5	0.06307643553670593
1.92E-5	0.06110669577988376
1.94E-5	0.04745239394704506
1.96E-5	0.05540969621444127
1.98E-5	0.048249256013787885
2.0E-5	0.04181899978060414
