# Supplementary material for: Extending the coherence of spin defects in hBN enables advanced qubit control and quantum sensing
Source: Nat Commun. 2023 Aug 22;14:5089. doi: 10.1038/s41467-023-40473-w (PMC10444786; doi:10.1038/s41467-023-40473-w)
Supplement: Supplementary file 3 — Source Data [file 41467_2023_40473_MOESM3_ESM.zip › DATA/Fig2a_N16.txt]

tS	Contrast	Norm.Contrast
3.2E-7	0.00716264959047346	0.19623697508146468
3.328E-7	0.00760541134364292	0.2083674340724088
3.584E-7	0.00642357555668087	0.17598837141591425
3.712E-7	0.00611682078021578	0.16758413096481592
3.968E-7	0.00716254171562428	0.19623401960614467
4.224E-7	0.00674647712832672	0.18483498981717042
4.48E-7	0.00745300904029406	0.20419202850120713
4.736E-7	0.00698580785138524	0.19139199592836276
4.992E-7	0.00601548831565354	0.16480789905900112
5.248E-7	0.00661770913501491	0.1813070995894496
5.632E-7	0.00599360340271301	0.16420831240309616
6.016E-7	0.00638710888010831	0.17498928438652905
6.272E-7	0.00630581602500181	0.17276208287676192
6.656E-7	0.00648233207772585	0.17759813911577674
7.04E-7	0.00634936311127052	0.17395515373343892
7.552E-7	0.00465955341924336	0.12765899778748932
7.936E-7	0.00435193071251125	0.11923097842496576
8.448E-7	0.00317088076820861	0.08687344570434549
8.96E-7	0.00193456360903181	0.05300174271320028
9.472E-7	8.84078526904742E-4	0.024221329504239508
1.0112E-6	2.91550021036597E-4	0.007987671809221837
1.0624E-6	1.57502114655383E-4	0.0043151264289146025
1.1264E-6	5.29167274390867E-5	0.0014497733544955262
1.1904E-6	6.87968815107192E-5	0.0018848460687868277
1.2672E-6	-3.68340236418983E-5	-0.001009151332654748
1.344E-6	3.85345357233535E-4	0.01055740704749411
1.4208E-6	4.5945246813641E-4	0.01258773885305233
1.5104E-6	2.24082310081063E-5	6.139241372083919E-4
1.6E-6	1.7556391860372E-4	0.004809970372704658
1.6896E-6	8.14313300354188E-5	0.0022309953434361315
1.792E-6	1.51637456474501E-4	0.004154450862315097
1.8944E-6	-1.0272470487784E-4	-0.0028143754761052056
2.0096E-6	7.01301046991429E-7	1.9213727314833672E-5
2.1376E-6	-3.72114614683744E-5	-0.0010194920950239562
2.2528E-6	1.39798073135975E-4	0.0038300841955061647
2.3936E-6	-6.97788707978645E-5	-0.001911749884873
2.5344E-6	-1.21500506087945E-4	-0.0033287809887108223
2.688E-6	1.05396838967154E-4	0.002887584629237096
2.8416E-6	7.94863877835616E-5	0.0021777092543441537
3.0208E-6	1.55563933946848E-4	0.004262025587584877
3.2E-6	1.32443703089264E-4	0.0036285946051853152
