# Supplementary material for: Extending the coherence of spin defects in hBN enables advanced qubit control and quantum sensing
Source: Nat Commun. 2023 Aug 22;14:5089. doi: 10.1038/s41467-023-40473-w (PMC10444786; doi:10.1038/s41467-023-40473-w)
Supplement: Supplementary file 3 — Source Data [file 41467_2023_40473_MOESM3_ESM.zip › DATA/Fig2a_N4.txt]

tS	Contrast	Norm.Contrast
8.0E-8	0.0153725657012211	0.42116618359509866
8.32E-8	0.0133197871426624	0.36492567514143565
9.28E-8	0.0123372235722884	0.33800612526817536
9.92E-8	0.0107549054280369	0.2946549432338877
1.056E-7	0.0118713550318281	0.32524260361172874
1.152E-7	0.0119361531311087	0.3270178940029781
1.248E-7	0.0128118646841303	0.35100999134603567
1.344E-7	0.0119245451854138	0.3266998680935288
1.44E-7	0.0133470787787813	0.3656733911994877
1.568E-7	0.0145006847440953	0.3972790340848028
1.664E-7	0.0136323156361435	0.3734880996203699
1.792E-7	0.0133938061427502	0.3669535929520603
1.952E-7	0.0112721921479791	0.3088271821364137
2.112E-7	0.00859808482101287	0.23556396769898275
2.272E-7	0.00592881089000791	0.16243317506870986
2.432E-7	0.00378639801361972	0.10373693187999235
2.624E-7	0.0023488947169596	0.06435327991670138
2.848E-7	0.0028807139181104	0.07892366898932603
3.072E-7	0.00180529130812921	0.04946003583915644
3.296E-7	0.00322621486410313	0.08838944833159261
3.552E-7	0.00315055667313316	0.08631662118173042
3.84E-7	0.00243772618800512	0.06678701884945534
4.128E-7	0.00139454059160035	0.03820659155069452
4.448E-7	0.0010392491965451	0.028472580727263015
4.8E-7	5.89556738888528E-4	0.016152239421603508
5.184E-7	2.29684829412709E-4	0.006292735052402986
5.568E-7	9.49463046578237E-4	0.026012686207622933
6.016E-7	-3.5329942131498E-6	-9.679436200410411E-5
6.496E-7	7.11487307005568E-5	0.00194928029316594
6.976E-7	-1.02245321616425E-4	-0.002801241688121233
7.552E-7	-5.28406942560636E-4	-0.014476902535907837
8.128E-7	5.36241273120665E-4	0.014691541729333289
8.768E-7	5.75925411037422E-4	0.015778778384586904
9.44E-7	1.7368872427207E-4	0.004758595185536165
1.0176E-6	-1.39888994571419E-4	-0.003832575193737507
1.0976E-6	-5.17987737656908E-5	-0.0014191444867312547
1.1808E-6	3.47032076790128E-4	0.009507728131236385
1.2736E-6	-1.29703109192003E-4	-0.0035535098408767942
1.3728E-6	3.55436823027411E-4	0.009737995151435919
1.4784E-6	-2.57568720053518E-4	-0.00705667726174022
1.5936E-6	-1.31423527786603E-4	-0.0036006445968932333
