# Supplementary material for: Extending the coherence of spin defects in hBN enables advanced qubit control and quantum sensing
Source: Nat Commun. 2023 Aug 22;14:5089. doi: 10.1038/s41467-023-40473-w (PMC10444786; doi:10.1038/s41467-023-40473-w)
Supplement: Supplementary file 3 — Source Data [file 41467_2023_40473_MOESM3_ESM.zip › DATA/Fig2a_N800.txt]

tS	Contrast	Norm.Contrast
1.6E-5	9.9757505185201E-5	0.0027330823338411235
1.664E-5	5.67257925234815E-5	0.0015541313020131918
1.728E-5	3.70034080591219E-5	0.001013792001619778
1.7919999999999998E-5	2.08486682461095E-5	5.711963903043699E-4
1.92E-5	3.89420024941495E-5	0.0010669041779219042
1.984E-5	5.10617274675354E-6	1.3989514374667235E-4
2.048E-5	1.13596135601605E-5	3.112222893194658E-4
2.176E-5	6.89792445181968E-6	1.8898423155670359E-4
2.304E-5	1.06538335958494E-5	2.918858519410795E-4
2.368E-5	7.19090489223156E-8	1.9701109293785095E-6
2.496E-5	8.00818545833487E-6	2.1940234132424304E-4
2.6240000000000003E-5	3.38440716497558E-6	9.27234839719337E-5
2.7519999999999997E-5	1.69154432964065E-5	4.63436802641274E-4
2.88E-5	1.33729546217951E-6	3.663823184053452E-5
3.008E-5	5.58594874646044E-6	1.5303969168384767E-4
3.136E-5	5.90872575317057E-6	1.6188289734713892E-4
3.328E-5	1.81043974500197E-6	4.960108890416356E-5
3.456E-5	1.23482645046406E-5	3.383086165654959E-4
3.6479999999999996E-5	5.42688393970569E-6	1.4868175177275864E-4
3.776E-5	-6.97935476937069E-7	-1.9121519916084085E-5
3.968E-5	8.71769620205918E-6	2.388409918372378E-4
