# Supplementary material for: Extending the coherence of spin defects in hBN enables advanced qubit control and quantum sensing
Source: Nat Commun. 2023 Aug 22;14:5089. doi: 10.1038/s41467-023-40473-w (PMC10444786; doi:10.1038/s41467-023-40473-w)
Supplement: Supplementary file 3 — Source Data [file 41467_2023_40473_MOESM3_ESM.zip › DATA/Fig2a_N1.txt]

tS	Contrast	Norm.Contrast
2.0E-8	0.0187376582781162	0.5133605007703069
2.08E-8	0.0191418837223023	0.5244351704740357
2.32E-8	0.0173344462893566	0.4749163366947014
2.48E-8	0.0197639954817329	0.5414793282666548
2.64E-8	0.0179829198220559	0.49268273485084657
2.88E-8	0.0194959751395114	0.5341363051920932
3.12E-8	0.0172042528610855	0.4713493934543973
3.36E-8	0.0191552494660533	0.524801355234337
3.6E-8	0.0188977274252248	0.517745956855474
3.92E-8	0.0174039117419209	0.47681949977865484
4.16E-8	0.018940432531672	0.5189159597718357
4.48E-8	0.0181192036805912	0.4964165391942794
4.88E-8	0.017634178625492	0.48312818152032877
5.28E-8	0.0158465738520346	0.43415270827492053
5.68E-8	0.0142440314259528	0.390247436327474
6.08E-8	0.0122020703814953	0.3343032981231589
6.56E-8	0.0109815476825338	0.3008643200694192
7.12E-8	0.00858068934417725	0.2350873792925274
7.68E-8	0.00938055769240927	0.2570015806139526
8.24E-8	0.00950007146348285	0.2602759305063795
8.88E-8	0.0115393664447122	0.316147025882526
9.6E-8	0.00882146016448252	0.24168384012280877
1.032E-7	0.00441351266761809	0.12091815527720795
1.112E-7	0.00279745800819253	0.07664268515595973
1.2E-7	0.00343005649052019	0.09397415042521069
1.296E-7	0.00518467843184068	0.14204598443399125
1.392E-7	0.00340769597585552	0.09336153358508276
1.504E-7	9.24319473328967E-4	0.02532382118709499
1.624E-7	5.04323572255334E-4	0.013817084171379015
1.744E-7	0.00159661200559045	0.043742794673710964
1.888E-7	6.39815783867444E-4	0.017529199558012167
2.032E-7	-2.49655075753056E-4	-0.006839865089124823
2.192E-7	-1.066252305531E-5	-2.921239193235617E-4
2.36E-7	3.07822875389644E-4	0.008433503435332713
2.544E-7	-1.30399119018258E-5	-3.5725786032399454E-4
2.744E-7	-1.97898584675061E-4	-0.005421879032193453
2.952E-7	-4.10911856577241E-4	-0.011257859084307974
3.184E-7	-2.16627078479258E-5	-5.93498845148652E-4
3.432E-7	-4.48661536475102E-4	-0.012292096889728822
3.696E-7	2.1946588798554E-4	0.006012764054398357
3.984E-7	-1.3031736607193E-4	-0.0035703387964912334
