# Supplementary material for: Extending the coherence of spin defects in hBN enables advanced qubit control and quantum sensing
Source: Nat Commun. 2023 Aug 22;14:5089. doi: 10.1038/s41467-023-40473-w (PMC10444786; doi:10.1038/s41467-023-40473-w)
Supplement: Supplementary file 3 — Source Data [file 41467_2023_40473_MOESM3_ESM.zip › DATA/Fig3f SL_6us.txt]

	RF OFF	RF ON 16 MHz	ON-OFF
0.81	3.38428247434843E-4	2.53675789972825E-4	-8.475245746201803E-5
2.36	4.00550818418142E-4	3.61174968903913E-4	-3.9375849514229004E-5
3.8	4.65797415585429E-4	4.00275106221295E-4	-6.552230936413401E-5
5.15	5.57201941437824E-4	4.16372302741712E-4	-1.4082963869611198E-4
6.4	6.09987790595405E-4	4.69040488270078E-4	-1.4094730232532698E-4
7.57	8.15266132808892E-4	4.26712361987372E-4	-3.8855377082152E-4
8.66	8.53722337374733E-4	5.09639588744923E-4	-3.4408274862980995E-4
9.67	9.18662086624537E-4	5.3676546625165E-4	-3.81896620372887E-4
10.6	0.00110770004783772	5.60685867155941E-4	-5.47014180681779E-4
11.5	0.00122809644827	4.72819450464275E-4	-7.55276997805725E-4
12.3	0.00126103845080872	6.17481476586908E-4	-6.435569742218119E-4
13.1	0.00137572479927925	6.27072327651502E-4	-7.486524716277481E-4
13.8	0.00140041035946871	6.42268352686755E-4	-7.581420067819549E-4
14.5	0.0015501516917578	5.94618234914373E-4	-9.55533456843427E-4
15.1	0.001574019095667	6.4293093498614E-4	-9.3108816068086E-4
15.7	0.00171692153853666	8.0811724567855E-4	-9.088042928581101E-4
16.3	0.00169312763295654	7.77761245706918E-4	-9.15366387249622E-4
16.9	0.00172357562674836	9.58343170212073E-4	-7.65232456536287E-4
17.5	0.0018429776871186	0.00105764297885652	-7.8533470826208E-4
18.0	0.00189786680104541	0.00112797763883852	-7.6988916220689E-4
18.6	0.00200528661253681	0.00122741360698901	-7.778730055478002E-4
19.2	0.00207842360316587	0.00138581899911434	-6.9260460405153E-4
19.8	0.00213238083523955	0.00146670859427044	-6.656722409691099E-4
20.3	0.00211592758255073	0.00157563782717581	-5.4028975537492E-4
21.0	0.00220907500434749	0.00169378351347119	-5.152914908762999E-4
21.6	0.00221401313332118	0.00183271312936445	-3.813000039567299E-4
22.3	0.00231649478340644	0.00194456554649439	-3.719292369120501E-4
23.0	0.0022342351142075	0.00194603818357634	-2.881969306311599E-4
23.8	0.00233810655822912	0.00197648473074154	-3.616218274875801E-4
24.6	0.00239726739744865	0.002057443522574	-3.398238748746501E-4
25.5	0.00238164816502331	0.00217681079096728	-2.048373740560299E-4
26.5	0.00230884537786205	0.0021601492040093	-1.4869617385275015E-4
27.5	0.00240427120836255	0.00224902601570034	-1.5524519266221E-4
28.6	0.00256816167832395	0.00224870520064857	-3.1945647767538023E-4
29.7	0.00245477527392493	0.00221565765092659	-2.391176229983396E-4
31.0	0.00256185699678016	0.00223368497374878	-3.2817202303138003E-4
